# Supplementary material for: Multi-Omics Analysis of Fatty Alcohol Production in Engineered Yeasts Saccharomyces cerevisiae and Yarrowia lipolytica
Source: Front Genet. 2019 Aug 30;10:747. doi: 10.3389/fgene.2019.00747 (PMC6730484; doi:10.3389/fgene.2019.00747)
Supplement: Supplementary file 1 [file Table_1.xlsx]

## Sheet: Suppl. s1, Strain construction
Supplementary table s1, Parts for strain construction
Construction of Vectors
Vector ID	Description	Biobrick 1	Biobrick 2	Biobrick 3	Parent Vector
pCfB4359	sgRNA_hfd1_Sc (target seq: ATCACCAACATGTCAAACGA)	PR-24010	PR-14284	-	pCfB3041
pCfB7082	X-3-malFAR<-TDH3-TEF1->malFAR	BB3858	BB3859	-	pCfB3034
pCfB7083	XI-5-malFAR<-TDH3-TEF1->malFAR	BB3858	BB3859	-	pCfB3037
pCfB7084	sgRNA_pex10_Sc (target seq: TAAAAGGCCCTTACAAAACG)	PR-24009	PR-14284	-	pCfB3041
pCfB7091	pIntD-1_malFAR<-GPD-TEFint->malFAR_loxP-hph	BB1338	BB3860	BB3861	pCfB4796
pCfB7092	pIntF-2_malFAR-GPD-TEFint-malFAR_loxP-Nat	BB1346	BB3860	BB3861	pCfB4784
pCfB7093	IntB-URA_TEFint->Leu	BB3862	-	-	pCfB4586
Construction of BioBricks
BioBrick ID	Description	Primer 1	Primer 2	Template
BB0464	Double promoter TDH3-TEF1	PR-01565	PR-01853	pCfB1977
BB1338	Hygromycin resistance cassette	PR-00141	Pr-00142	pCfB4796
BB1346	Nourseothricin resistance cassette	PR-00141	Pr-00142	pCfB4666
BB2251	Restoration of Lysine biosynthesis (Homocitrate Synthase)	PR-20786	PR-20787	Y. lipolytica w29 genomic DNA
BB3858	Sc malFAR gene 1	PR-24011	PR-24012	pCfB5726
BB3859	Sc malFAR gene 2	PR-20744	PR-20745	pCfB5726
BB3860	Yl GPD -> malFAR gene 2	PR-24007	PR-10851	pCfB5726
BB3861	Yl TEFin -> malFAR gene 1	PR-24005	PR-24006	pCfB5727
BB3862	TEFin -> Leu gene 1	PR-24008	PR-24004	pCfB4158
Primers
Primer ID	Sequence (5'-3')
PR-00141	AGAACAGCUGAAGCTTCGTACG
PR-00142	AGGCCACUAGTGGATCTGATATCAC
PR-01565	ATGACAGAUTTGTAATTAAAACTTAG
PR-01853	ACCTGCACUTTTGTTTGTTTATGTGTGTTTATTC
PR-10851	AGTGCAGGUGACGCAGTAGGATGTCCTGC
PR-14284	ATTAATTTCACAGGTAGTTCGTTTTAGAGCTAGAAATAGCAAGTTAAAATAAGGCTAGT
PR-15604	AGCTACTGAUAAGGAGTTTGGCGCCCGTT
PR-20744	ATCTGTCAUAAAACAATGGCCACCCAGCAGCAG
PR-20745	CACGCGAUTTAAGCAGCCTTCTTTCGGGTATCAG
PR-20786	GAGCCGCCTTTAGGGTTCCAATTGAGCTGAACAATCAG
PR-20787	CACATAACATATCTACCGTCGGAGCGACAATCGGGACC
PR-24004	CGTGCGAUTGATTATACACTAGCGGACCCTGC
PR-24005	ACCTGCACUAGAGACCGGGTTGGCGGCGCATTTG
PR-24006	AGCTGTTCUCAGATGCATTCTTGGGCGGTCTATACCAG
PR-24007	ACGTGCAACGCTUACGCAACTAACATGAATGAATACGATATACATC
PR-24008	ATCAGTAGCUAGAGACCGGGTTGGCG
PR-24009	ATTTTAACTTGCTATTTCTAGCTCTAAAACCGTTTTGTAAGGGCCTTTTAGATCATTTAT
PR-24010	ATTTTAACTTGCTATTTCTAGCTCTAAAACTCGTTTGACATGTTGGTGATGATCATTTAT
PR-24011	AGTGCAGGUAAAACAATGGCCACCCAGCAGCAG
PR-24012	CGTGCGAUTTAAGCAGCCTTCTTTCGGGTATCAG
Other Vectors used	Purpose	Source
pCfB1977	TDH3-TEF1 double promoter template	Borodina lab
pCfB2312	Cas9 vector with G418 resistance marker (kanMX)	EasyClone-Markerfree (Sc)
pCfB3034	X-3 integration vector	EasyClone-Markerfree (Sc)
pCfB3037	XI-5 integration vector	EasyClone-Markerfree (Sc)
pCfB4158	Template for Leu expression cassette	EasyCloneYali
pCfB4586	IntB integration vector with Ura marker	EasyCloneYali
pCfB4784	F-2 Integration vector with Nat resistance marker	EasyCloneYali
pCfB4796	D-1 Integration vector with Hyg resistance marker	EasyCloneYali
pCfB5283	2x gRNA targeting X-3 and XI-5 sites	Borodina lab
pCfB5726	malFAR Template	Borodina lab
pCfB5727	malFAR Template	Borodina lab

## Sheet: Suppl. s2, TCA LCMS Method
	Compound	Rt, min	Transition	Collision energy
	Malic acid	0.92	1. 133→116	12
			2. 133→71	16
	Succinic acid	1.67	1. 117→80	12
			2. 117→99	12
	Citric acid	1.67	1. 191→111	13
			2. 191→86	17
	Isocitric acid	0.96	1. 191→111	12
			2. 191→73	17
	Glyoxylic acid	0.6	1. 73→45	15
			(2. 73→73)
	Pyruvic acid	0.85	1. 87→43.3	15
			(2. 87→87)
	Alfaketoglutaric acid	1.14	1. 145→101	9
			2. 145→57	11
	Fumaric acid	1.66	1. 115→71	8
			2. 115→32	20
	Table s2: Transitions for the TCA intermediates analysed. 1. Transition is used as quantifier transition, 2. Transition is used as qualifier.

## Sheet: Suppl. s3, DE Gene expression
Differentially Expressed Genes
Filter:	log2 FC	1
	log2 CPM	1
	P-value	0.01
S. cerevisiae: Nitrogen Depletion vs Growth					S. cerevisiae: Producing vs Non-producing					Y. lipolytica: Nitrogen Depletion vs Growth						Y. lipolytica: Producing vs Non-producing
Gene ID	logFC	logCPM	F	PValue	Gene ID	logFC	logCPM	F	PValue	Gene ID	logFC	logCPM	F	PValue	YALI0 Gene ID	Gene ID	logFC	logCPM	F	PValue	YALI0 Gene ID
YMR175W	11.2809	10.6246	7884.38	9.00334e-26	YJL158C	3.58892	8.53074	658.18	4.14572e-14	YALI1_E32180g	8.76952	8.5408	6736.19	1.71882e-18	YALI0_E27203g	GPD_FAR	10.0346	11.0862	1310.31	4.67625e-14	0
YPL223C	10.6646	12.176	11320.1	3.20522e-27	YKL163W	3.54018	8.01885	361.464	4.41125e-09	YALI1_E12893g	8.5026	8.76754	3014.02	2.61396e-16	YALI0_E10219g	TEF_FAR	9.78435	10.9615	1334.8	1.96396e-12	0
YCL048W-A	9.5963	8.58229	2011.9	2.46626e-15	YDR077W	3.04193	13.8757	1079.96	7.50056e-18	YALI1_B05609g	8.50002	9.23923	2538.88	7.62143e-16	YALI0_B04202g	YALI1_E17326g	6.52931	7.86483	1771.34	7.17792e-15	YALI0_E14256g
YBR072W	9.48067	12.4414	8982.11	2.70691e-26	YFL014W	2.67383	11.6882	894.826	4.13392e-17	YALI1_D02936g	8.26055	8.09844	3445.49	1.13405e-16	YALI0_D02453g	YALI1_A09553g	4.19786	6.79411	1221.27	7.2376e-14	YALI0_A09768g
YMR175W-A	9.47719	5.17452	407.734	1.83662e-09	YKL096W-A	2.52156	11.308	505.661	1.18291e-13	YALI1_F33381g	8.10706	9.13619	1179.6	8.97711e-14	YALI0_F25993g	YALI1_C27182g	3.74521	3.10907	262.345	8.93971e-10	YALI0_C19822g
YKR034W	9.41032	8.96317	6186.73	8.41156e-25	YLR042C	2.49853	6.12616	718.267	5.90313e-16	YALI1_A20201g	7.98314	7.5276	1013.61	2.29802e-13	YALI0_A19228g	YALI1_C27786g	3.66839	3.19906	239.147	1.556e-09	YALI0_C19822g:2
YMR107W	8.93284	10.1265	4685.53	1.0874e-23	YLR414C	2.49449	7.29431	686.657	1.05432e-14	YALI1_B02910g	7.80132	7.75511	2388.57	1.11504e-15	YALI0_B01914g	YALI1_B26033g	3.47668	1.67749	85.4116	5.96288e-07	YALI0_B19976g
YDL218W	8.58981	10.3632	6817.28	3.43958e-25	YKL096W	2.44481	6.69766	717.081	4.25639e-16	YALI1_A08901g	7.54131	8.27517	1515.68	1.8925e-14	YALI0_A09196g	YALI1_B29419g	3.42033	7.54799	508.862	1.6052e-11	YALI0_B22506g
YDR070C	8.28888	9.84755	5035.59	5.60188e-24	YOR153W	2.43585	9.37492	663.793	3.54869e-15	YALI1_B10359g	7.50737	9.81793	512.951	1.52842e-11	YALI0_B07898g	YALI1_F18696g	3.25107	7.60268	85.4729	5.93934e-07	YALI0_F13849g
YGR236C	8.24494	7.86634	4981.93	6.18257e-24	YDR034W-B	2.3799	4.87725	542.967	3.72537e-15	YALI1_B06546g	7.47166	2.06892	258.517	9.51941e-09	0	YALI1_A08981g	3.24844	2.90966	131.535	5.21376e-08	YALI0_A09262g
YOL052C-A	8.24205	9.78816	2475.45	4.54839e-18	YLR327C	2.37413	9.9595	1342.53	1.0338e-18	YALI1_C24567g	7.43742	7.41806	4091.87	3.87557e-17	YALI0_C17237g	YALI1_D20968g	3.20324	1.60653	20.2744	0.000650552	0
YOR186W	8.09066	6.11071	4844.71	7.99532e-24	YGL121C	2.35971	7.86942	408.444	3.24128e-13	YALI1_A07103g	7.26082	2.30874	244.479	1.26336e-08	YALI0_A07579g	YALI1_C21946g	3.1343	5.84266	30.7017	0.000109062	YALI0_C15488g
YCR021C	7.75994	11.3005	8056.73	7.37618e-26	YIL117C	2.35463	6.77621	827.887	1.21218e-16	YALI1_C22751g	7.12671	5.63716	1088.5	1.47759e-13	YALI0_C15807g	YALI1_A15192g	3.11948	1.5377	20.2546	0.000653106	0
YGR087C	7.67577	10.7363	6771.23	3.66128e-25	YLR194C	2.34988	9.35017	481.975	5.30294e-13	YALI1_D01497g	7.10742	2.68987	177.478	6.32715e-08	0	YALI1_C01393g	3.09736	4.49423	312.599	3.11289e-10	YALI0_C01001g
YNL054W-A	7.48687	5.5885	4438.58	1.78981e-23	YCR018C	2.34067	6.43263	1347.13	1.00209e-18	YALI1_F33002g	7.02933	1.99318	380.131	1.32946e-09	0	YALI1_F13185g	2.91981	4.54879	185.596	7.0069e-09	0
YLR307C-A	7.42166	5.69372	1239.86	2.13492e-18	YDR055W	2.2994	9.77809	724.601	2.78559e-16	YALI1_D05414g	6.91824	9.2158	2014.57	3.22178e-15	YALI0_D04356g	YALI1_E09505r	2.90737	1.42322	19.9118	0.00069941	YALI0_E07854r
YBL075C	7.06719	12.5137	6576.88	4.78823e-25	YLR346C	2.21934	5.40917	97.6651	2.18304e-07	YALI1_F35015g	6.62708	1.06089	142.172	1.90205e-07	0	YALI1_B10525g	2.76354	5.8805	273.149	7.01613e-10	YALI0_B08052g
YDL022C-A	6.93271	1.87602	275.478	1.02928e-11	YFR053C	2.19786	9.309	989.901	1.65437e-17	YALI1_A19123g	6.40474	1.35193	108.754	7.04151e-07	0	YALI1_D06131g	2.60817	9.19579	290.944	4.79967e-10	YALI0_D04851g
YPL171C	6.9277	9.16237	7446.81	1.52399e-25	YGR032W	2.06073	9.2665	524.765	1.3883e-14	YALI1_A14109g	6.35883	2.39351	22.9006	0.000870103	0	YALI1_M00093r	2.60672	1.74075	17.2359	0.00122781	YALIfMr31
YNL142W	6.74997	11.1492	6277.67	7.35344e-25	YKR091W	2.05898	7.31442	496.294	1.49495e-13	YALI1_F18766g	5.99558	6.75257	900.86	4.76754e-13	YALI0_F13959g	YALI1_E29481g	2.58447	10.1235	93.0767	3.70264e-07	YALI0_E24673g
YGR088W	6.74277	10.3092	6774.2	3.64649e-25	YKR061W	2.02014	6.96529	660.189	9.09235e-16	YALI1_B18292g	5.97867	7.79455	3050.73	2.42376e-16	YALI0_B13794g	YALI1_C17163g	2.55862	3.89599	71.5941	1.56199e-06	YALI0_C12232g
YBR054W	6.73893	9.74958	3893	5.98192e-23	YPR078C	1.99558	3.60296	239.04	5.08775e-12	YALI1_D17299g	5.88537	5.5936	651.16	3.53228e-12	YALI0_D13970g	YALI1_C08702g	2.49637	9.02383	627.551	4.4333e-12	YALI0_C06490g
YJR005C-A	6.68889	4.5311	2493.55	3.58218e-21	YJL159W	1.97362	10.1615	389.258	6.36686e-13	YALI1_B24936g	5.87708	8.6054	1398.25	3.12386e-14	YALI0_B19030g	YALI1_M00010r	2.49002	3.94132	9.71983	0.00966859	YALIfMr30
YMR174C	6.66097	10.0289	3835.72	6.85563e-23	YPR145C-A	1.97328	4.46687	274.463	1.54023e-12	YALI1_F38220g	5.65196	5.52567	420.621	5.13917e-11	YALI0_F30569g	YALI1_C24891g	2.48898	6.15048	92.3676	3.86373e-07	YALI0_C17567g
YPL186C	6.62318	9.11916	5036.56	5.592e-24	YKL161C	1.9643	7.1433	856.106	6.17108e-17	YALI1_F15377g	5.48205	2.0664	52.0254	2.18672e-05	0	YALI1_C04456r	2.43962	2.02801	31.1225	0.000102474	YALI0_C03391r
YGR256W	6.56428	9.10599	8491.96	4.54128e-26	YNL093W	1.95026	6.06985	323.019	3.7184e-13	YALI1_A20113g	5.43793	4.8641	599.37	5.8802e-12	YALI0_A19118g	YALI1_D32111g	2.3925	7.11963	528.653	1.2706e-11	YALI0_D24365g
YHR139C	6.33035	8.31774	3941.84	5.33378e-23	YHR087W	1.95023	6.8922	215.396	2.6441e-10	YALI1_F12570g	5.39475	1.22825	88.8916	4.78129e-07	0	YALI1_D31155g	2.38541	7.41562	472.317	2.53262e-11	YALI0_D23947g
YKR039W	6.31617	10.7857	3233.48	4.18828e-22	YLR121C	1.94729	8.08763	454.669	2.44362e-13	YALI1_B10288g	5.35639	2.10128	171.917	1.09923e-08	YALI0_B07876g	YALI1_D29500r	2.38247	2.28154	26.1489	0.00022347	YALI0_D22905r
YGR248W	6.26646	7.92145	4688.6	1.08086e-23	YNR037C	1.93281	5.98532	723.958	2.80798e-16	YALI1_D18890g	5.33641	6.18996	460.643	2.95121e-11	YALI0_D15422g	YALI1_A00504g	2.34582	7.84624	537.001	1.15424e-11	YALI0_A00396g
YOL131W	6.19231	3.82677	631.553	1.3476e-15	YJL107C	1.9235	6.34031	356.642	7.05274e-13	YALI1_D01515g	5.31412	5.1311	1496.72	2.04655e-14	YALI0_D01331g	YALI1_C06655g	2.3449	5.82154	77.5003	1.01621e-06	YALI0_C05236g
YNL284C-A	6.04843	6.0219	3776.44	7.91133e-23	YIL057C	1.90631	1.62572	32.3293	1.95457e-05	YALI1_E29115g	5.26099	3.37409	204.357	3.9656e-09	0	YALI1_D08195r	2.33695	1.58652	50.3897	9.88423e-06	YALI0_D06405r
YFL014W	6.00902	11.6882	3640.53	1.1082e-22	YBR056W-A	1.90595	3.11196	174.717	7.3237e-11	YALI1_B25553g	5.23713	4.26623	893.674	5.0096e-13	YALI0_B19492g	YALI1_C26544g	2.33522	5.16288	193.754	5.43559e-09	YALI0_C19195g
YER103W	5.97502	10.9994	6415.05	6.02374e-25	YGR043C	1.85719	8.70475	126.264	1.10007e-07	TEF_FAR	5.19587	10.9615	182.851	5.45109e-08	#N/A	YALI1_E23256g	2.3339	4.17714	54.0398	6.90325e-06	YALI0_E19426g
YDR119W-A	5.9742	4.29971	806.116	1.06359e-16	YGR189C	1.81472	9.95329	472.366	1.29224e-14	YALI1_D26006g	5.18286	7.51273	766.735	1.29059e-12	YALI0_D20482g	YALI1_E39171g	2.31533	9.26803	381.915	9.249e-11	YALI0_E32967g
YMR323W	5.94739	8.01982	2635.47	1.14135e-19	YJL153C	1.75442	9.47844	733.438	2.49703e-16	YALI1_A08672g	5.12625	5.49092	850.113	6.8227e-13	YALI0_A08998g	YALI1_C20054g	2.31436	1.80301	38.1625	3.9268e-05	YALI0_C14344g
YDL204W	5.88231	10.3595	4694.24	1.06898e-23	YHR033W	1.74405	6.49856	383.704	1.89171e-13	YALI1_E32868g	5.11493	8.03332	1816.41	6.13876e-15	YALI0_E27852g	YALI1_E19852g	2.30392	9.78172	270.586	7.42502e-10	YALI0_E16643g
YKL107W	5.87651	7.88874	4483.45	1.63157e-23	YMR122W-A	1.72001	8.14653	390.048	2.96829e-13	YALI1_C14595g	5.09095	5.35983	842.101	7.2338e-13	YALI0_C10311g	YALI1_D12135g	2.28356	10.499	76.5501	1.08684e-06	0
YHR096C	5.80736	10.7757	4122.23	3.53406e-23	YOL052C-A	1.71484	9.78816	91.6298	8.86089e-08	YALI1_D15288g	5.09021	1.09531	28.2301	0.000286777	0	YALI1_F25941g	2.27505	6.45763	55.0771	6.25664e-06	YALI0_F19492g
YML128C	5.79588	10.63	6846.76	3.30551e-25	YLR411W	1.69602	4.59737	146.328	3.20625e-10	YALI1_E24762g	5.07933	6.96229	3731.03	6.89824e-17	YALI0_E20845g	YALI1_E41251g	2.26435	7.75916	519.672	1.41127e-11	YALI0_E34749g
YPL281C	5.77546	7.1611	3440.3	1.86417e-22	YPR138C	1.68472	7.34294	1111.39	5.77841e-18	YALI1_C04720g	5.04097	7.80411	953.32	3.35911e-13	YALI0_C03564g	YALI1_C28310g	2.23978	6.92743	267.716	7.91588e-10	YALI0_C20265g
YOR393W	5.77244	7.11092	3320.43	2.58254e-22	YOR134W	1.68225	5.67951	270.398	1.94863e-12	YALI1_F37272g	4.98034	7.99608	1555.29	1.61212e-14	YALI0_F29711g	YALI1_E15865g	2.22445	3.51117	36.0549	5.15416e-05	YALI0_E12947g
YLR142W	5.74343	9.40624	4959.67	6.44278e-24	YLR069C	1.64137	8.08998	760.173	1.80744e-16	YALI1_A19214g	4.96475	8.61376	2718.41	4.97722e-16	YALI0_A18469g	YALI1_E40671g	2.21302	7.29876	459.508	2.99602e-11	YALI0_E34265g
YOR173W	5.60913	8.93885	4971.98	6.29749e-24	YJL108C	1.63921	5.86171	195.172	1.84033e-10	YALI1_B01550g	4.90694	2.26407	195.271	5.19081e-09	0	YALI1_C12883g	2.20563	5.28947	284.666	5.47327e-10	YALI0_C09240g
YDL222C	5.60574	8.67685	2805.69	6.00932e-21	YLL009C	1.60507	7.43756	335.792	2.63202e-12	YALI1_E00628g	4.90507	6.26062	719.425	1.9115e-12	YALI0_E00308g	YALI1_B20289g	2.20161	8.09829	141.254	3.45478e-08	YALI0_B15444g
YOR348C	5.58231	8.33307	5399.15	2.94826e-24	YJL066C	1.59729	8.09311	723.582	2.82115e-16	YALI1_E41754g	4.90201	9.01929	1260.63	5.94416e-14	YALI0_E35156g	YALI1_D23622g	2.19892	5.97804	279.055	6.1696e-10	YALI0_D18722g
YGL121C	5.4443	7.86942	2318.18	1.98189e-19	YHR116W	1.5889	6.48177	564.381	2.63472e-15	YALI1_A03549g	4.85196	6.45925	1150.25	1.04954e-13	YALI0_A03179g	YALI1_A21203g	2.17687	4.74103	181.326	8.0366e-09	YALI0_A20152g
YBR201C-A	5.42692	6.7128	1669.31	8.40193e-17	YLR040C	1.57672	6.57545	159.927	1.73719e-08	YALI1_C07360g	4.82083	10.9818	2772.93	4.39741e-16	YALI0_C05709g	YALI1_B14268g	2.17287	2.72014	72.4511	1.46481e-06	YALI0_B10604g
YNL117W	5.4163	6.70935	4184.53	3.07853e-23	YPL163C	1.57085	8.69123	265.163	1.3123e-11	YALI1_E28397g	4.77055	1.49413	87.5045	5.21637e-07	0	YALI1_B27723g	2.17071	8.62551	139.621	3.69518e-08	YALI0_B21318g
YOR391C	5.40337	6.63151	3780.64	7.83083e-23	YHR097C	1.56076	9.1688	359.012	1.46974e-13	YALI1_D10565g	4.69505	9.28602	2425.73	1.01273e-15	YALI0_D08250g	YALI1_D14477g	2.16374	3.21958	53.9183	6.98397e-06	YALI0_D11638g
YBR117C	5.3885	9.2769	5989.74	1.13328e-24	YKR013W	1.56074	8.6147	302.251	2.71022e-12	YALI1_D32024g	4.61298	2.10115	37.8354	8.68612e-05	0	YALI1_M00131g	2.159	1.13149	11.951	0.0044696	YALIfMp03
YEL039C	5.38643	6.81123	1513.98	1.82054e-16	YER062C	1.55974	6.93567	447.41	2.09472e-14	YALI1_F10486g	4.61081	5.34912	585.142	6.81533e-12	YALI0_F07106g	YALI1_A05459g	2.14906	6.71114	491.51	1.98505e-11	YALI0_A05379g
YPL280W	5.37379	6.60067	3935.25	5.41651e-23	YGL157W	1.55423	7.25417	520.885	5.4005e-15	YALI1_A00058g	4.59763	8.25008	1509.09	1.94452e-14	YALI0_A00110g	YALI1_F16199g	2.14175	5.58006	206.125	3.76811e-09	0
YDL085W	5.35403	7.69154	2386.19	2.79573e-19	YKR097W	1.54728	6.38653	386.707	7.62916e-14	YALI1_A00032g	4.58615	2.02371	135.421	4.40827e-08	0	YALI1_C31199g	2.09804	4.55673	195.328	5.18174e-09	YALI0_C22660g
YMR322C	5.26204	7.11967	3548.98	1.40061e-22	YGR292W	1.54386	5.37133	273.909	1.5675e-12	YALI1_C24488g	4.55749	4.3727	644.866	3.74986e-12	YALI0_C17105g	YALI1_E19845g	2.06345	6.95846	40.2007	3.05149e-05	0
YLR312C	5.2244	7.92677	2378.79	8.97448e-20	YIL101C	1.54346	8.86252	623.511	1.07756e-15	YALI1_F38248g	4.53292	4.47066	1179.98	8.95884e-14	YALI0_F30591g	YALI1_E37921r	2.05852	4.77776	9.67772	0.00978655	YALI0_E31947r
YIL160C	5.18723	8.2557	3475.26	1.69872e-22	YCL042W	1.54306	4.97593	36.7719	0.000129994	YALI1_F25079g	4.53275	3.69473	452.699	3.28206e-11	YALI0_F18832g	YALI1_E09241g	2.04381	10.66	340.671	1.85042e-10	YALI0_E07744g
YKL026C	5.1634	6.11201	3911.67	5.72431e-23	YJL062W-A	1.5402	6.68623	252.638	5.8045e-11	YALI1_D02183g	4.51796	3.33021	698.828	2.28624e-12	YALI0_D01958g	YALI1_C16961g	2.03838	7.63098	499.644	1.79531e-11	YALI0_C12100g
YMR169C	5.15098	8.84084	4460.81	1.70939e-23	YMR084W	1.53278	4.07486	26.8591	0.00023564	YALI1_E28070g	4.51341	1.74885	79.5369	8.81999e-07	0	YALI1_F38013g	2.02544	9.31474	79.6606	8.74538e-07	YALI0_F30437g
YLR164W	5.09216	7.11768	4405.13	1.91886e-23	YDR461W	1.52682	6.58341	357.948	2.45657e-13	YALI1_E39466g	4.47187	7.89507	2017.27	3.19501e-15	YALI0_E33363g	YALI1_E09395g	2.01907	7.25157	525.325	1.32074e-11	YALI0_E07810g
YGR043C	5.05122	8.70475	879.449	1.6445e-12	YBR146W	1.51126	7.97554	691.062	4.2704e-16	YALI1_A17383g	4.45817	4.40761	545.496	1.04833e-11	YALI0_A17237g	YALI1_B09592g	2.00866	8.60514	414.916	5.58518e-11	YALI0_B07447g
YKL065W-A	5.01339	3.70133	517.013	7.7177e-15	YHR030C	1.49436	8.6348	509.973	6.52507e-15	YALI1_F05509g	4.42491	3.29345	417.343	5.39017e-11	YALI0_F03751g	YALI1_B19429g	1.99831	8.34909	242.716	1.42417e-09	YALI0_B14795g
YER150W	5.00424	9.12993	3265.48	3.0106e-22	YLR099C	1.487	7.35099	429.126	3.03455e-14	YALI1_D16873g	4.39722	1.41069	74.6724	1.24387e-06	0	YALI1_D02014g	1.99563	6.28627	169.087	1.21161e-08	YALI0_D01716g
YDR171W	4.97175	11.2058	3667.08	1.03658e-22	YMR107W	1.48618	10.1265	106.107	4.33138e-09	YALI1_C05022g	4.35115	7.7783	1349.24	3.89883e-14	YALI0_C03806g	YALI1_F14136g	1.98644	6.60652	180.78	8.18048e-09	YALI0_F10461g
YML045W-A	4.94797	2.49288	20.378	0.00181673	YLR390W-A	1.47767	9.98244	262.248	4.85889e-12	YALI1_A19220g	4.34589	7.85263	214.357	2.98657e-09	YALI0_A18469g	YALI1_E14350g	1.98196	8.69348	221.783	2.43903e-09	YALI0_E11517g
YBR169C	4.94512	9.6318	4710.53	1.03542e-23	YPL088W	1.47404	7.02621	718.115	3.02088e-16	YALI1_E05854g	4.31259	6.30807	1842.14	5.62423e-15	YALI0_E04961g	YALI1_D34353g	1.98113	8.00638	196.685	4.97394e-09	YALI0_D25960g
YPL036W	4.91345	8.39572	4382.15	2.01345e-23	YFR017C	1.4649	7.2587	336.453	2.60086e-13	YALI1_D11964g	4.3036	4.24427	1234.94	6.75448e-14	0	YALI1_E33760g	1.96346	7.91307	267.094	8.02726e-10	YALI0_E28534g
YMR090W	4.90568	8.50083	3331.17	2.50699e-22	YHR209W	1.46307	5.96865	220.788	3.37737e-11	YALI1_A06640g	4.28965	6.78424	843.299	7.17055e-13	YALI0_A06974g	YALI1_D02041g	1.95536	6.24329	89.3401	4.6497e-07	YALI0_D01738g
YMR081C	4.90445	7.00405	3615.56	1.1806e-22	YGR243W	1.45575	5.77696	129.473	1.87595e-08	YALI1_D16879g	4.26767	2.2968	294.01	4.5059e-10	0	YALI1_A06311g	1.93682	8.6061	143.967	3.09431e-08	YALI0_A06633g
YNL195C	4.89199	7.28519	2813.43	1.18318e-21	YCL025C	1.45472	7.67519	268.178	1.50478e-11	YALI1_F18740g	4.26227	5.44345	2770.44	4.42209e-16	YALI0_F13937g	YALI1_F31822g	1.93138	7.05285	402.817	6.68833e-11	YALI0_F24431g
YNR034W-A	4.88579	5.79339	1511.35	5.4809e-19	YDR085C	1.45444	6.70031	288.315	3.53347e-12	YALI1_A03450g	4.26142	1.43839	128.048	6.08472e-08	YALI0_A03091g	YALI1_D04128g	1.92622	10.0722	286.888	5.22305e-10	YALI0_D03245g
YAL062W	4.87741	8.71168	3698.37	9.58686e-23	YLR120C	1.44823	8.26114	417.967	3.83365e-14	YALI1_F30289g	4.23951	7.23438	1698.81	9.31039e-15	YALI0_F23067g	YALI1_B11960g	1.92535	7.6012	325.695	2.42909e-10	YALI0_B08899g
YNL093W	4.87576	6.06985	2522.73	3.21956e-21	YBR050C	1.44754	4.19993	142.003	4.10548e-10	YALI1_E06065g	4.2169	1.07088	77.8608	9.90815e-07	0	YALI1_E19563g	1.91154	1.29282	29.8662	0.000123656	0
YDL024C	4.85485	4.91631	89.5841	1.01245e-05	YCL040W	1.44656	9.99294	385.396	7.86146e-14	YALI1_B03761g	4.18437	8.54556	588.626	6.57134e-12	YALI0_B02398g	YALI1_E22218g	1.90315	5.44983	83.7485	6.64535e-07	YALI0_E18546g
YOL084W	4.8321	8.91134	3098.44	4.87716e-22	YMR305C	1.44621	9.30075	236.714	9.23594e-12	YALI1_D01581g	4.17796	1.74459	91.8059	3.99714e-07	YALI0_D01375g	YALI1_C29676g	1.90152	5.21498	141.836	3.37348e-08	YALI0_C21516g
YKR076W	4.80682	8.46918	3956.17	5.15871e-23	YMR238W	1.44615	7.18855	448.644	2.04402e-14	YALI1_E40972g	4.16715	2.35447	14.775	0.00295363	0	YALI1_D10160g	1.89723	7.48586	137.692	4.00471e-08	YALI0_D07898g
YJL144W	4.78461	7.91324	2775.84	1.3387e-21	YBR299W	1.43827	5.03551	221.121	9.93226e-12	YALI1_E36494g	4.1392	5.91843	1219.65	7.2976e-14	YALI0_E31031g	YALI1_F07042g	1.88942	3.79129	76.685	1.07648e-06	YALI0_F04598g
YNL160W	4.7769	9.70416	1731.37	3.58754e-18	YNR073C	1.4315	3.35087	78.1398	4.64152e-08	YALI1_F04855g	4.13314	2.91471	102.969	2.10277e-07	0	YALI1_F22436g	1.87336	10.8834	295.443	4.37582e-10	YALI0_F16819g
YJL045W	4.73364	8.64234	3461.92	1.75986e-22	YGR021W	1.42686	7.37045	341.676	4.16692e-13	YALI1_F22115g	4.13041	3.09194	295.237	4.3942e-10	YALI0_F16577g	YALI1_E21128g	1.86564	5.18074	113.154	1.2333e-07	YALI0_E17787g
YDL223C	4.71267	10.071	5043.61	5.52036e-24	YMR024W	1.42036	7.49428	768.792	1.63247e-16	YALI1_A10072g	4.13012	2.04486	78.738	9.3204e-07	YALI0_A10208g	YALI1_C08106g	1.86463	9.10942	300.473	3.95232e-10	YALI0_C06237g
YFR053C	4.70409	9.309	4217.34	2.86507e-23	YDR493W	1.41575	4.86922	107.313	1.30619e-08	YALI1_E32118g	4.11527	5.25909	1406.41	3.01289e-14	YALI0_E27159g	YALI1_F29905g	1.85486	7.1511	171.515	1.1144e-08	YALI0_F22693g
YLR327C	4.70345	9.9595	4654.38	1.15627e-23	YDR041W	1.41389	6.07412	408.885	4.65769e-14	YALI1_E32315g	4.11022	3.01725	288.954	5.00214e-10	YALI0_E27291g	YALI1_A12638g	1.85263	4.78957	177.448	9.12649e-09	YALI0_A12507g
YMR250W	4.63218	7.91215	5894.39	1.31381e-24	YKL053C-A	1.40773	5.30982	374.599	1.01039e-13	YALI1_A12772g	4.06799	2.75421	273.851	6.90877e-10	YALI0_A12705g	YALI1_D24626g	1.84746	5.9817	141.813	3.3767e-08	YALI0_D19382g
YIL136W	4.62152	10.7393	4372.11	2.05639e-23	YGR084C	1.39939	7.43044	639.97	8.52557e-16	YALI1_E31154g	4.05867	7.73979	2896.68	3.34887e-16	YALI0_E26279g	YALI1_F01796g	1.83461	3.31287	65.8411	2.44775e-06	YALI0_F01100g
YBL049W	4.57622	6.92379	2594.1	2.49237e-21	YGL068W	1.39172	7.29183	295.065	1.81928e-12	YALI1_C33513g	4.04433	1.23024	33.4012	7.38962e-05	0	YALI1_E08530g	1.82092	6.93154	129.634	5.6692e-08	YALI0_E07161g
YJR096W	4.53498	8.43315	4957.37	6.47033e-24	YJL171C	1.38702	5.9352	111.693	6.48515e-08	YALI1_C31308g	4.03357	1.82262	125.405	6.85828e-08	0	YALI1_D10693g	1.81839	8.0768	462.089	2.89523e-11	YALI0_D08338g
YGR008C	4.53478	7.96352	4610.39	1.26188e-23	YDR379C-A	1.37106	5.51808	197.88	2.55974e-11	YALI1_D22401g	4.02433	2.53755	332.642	2.13789e-10	YALI0_D18040g	YALI1_D27637g	1.79953	6.08836	150.891	2.35564e-08	YALI0_D21890g
YPR192W	4.50878	6.71039	3622.95	1.15865e-22	YLR136C	1.36383	5.09567	286.695	1.05422e-12	YALI1_D07232g	3.98272	9.46836	810.585	9.15573e-13	YALI0_D05621g	YALI1_F33189g	1.79526	8.00849	156.578	1.89899e-08	YALI0_F25795g
YBR208C	4.45449	10.0265	4791.08	8.85799e-24	YGL156W	1.35622	8.2507	292.098	8.95968e-13	YALI1_F14239g	3.94689	6.99935	1995.64	3.41689e-15	YALI0_F10549g	YALI1_F39199g	1.78673	7.16098	29.2391	0.000136109	YALI0_F31581g
YDL210W	4.3846	6.25122	2987.21	6.82376e-22	YML058W-A	1.35501	1.72534	41.2468	4.23449e-06	YALI1_E28504g	3.93902	1.29766	99.3594	2.56982e-07	0	YALI1_D12513g	1.77207	10.902	110.865	1.38504e-07	YALI0_D09889g
YIR038C	4.36621	8.59085	4164.45	3.21779e-23	YDR296W	1.34973	7.30718	530.67	4.57267e-15	YALI1_C06368g	3.93733	5.79708	1208.22	7.73657e-14	YALI0_C04884g	YALI1_F23351g	1.77162	6.31543	187.832	6.529e-09	YALI0_F17512g
YLR178C	4.35065	8.54774	2332.24	6.61525e-21	YMR104C	1.34943	6.93257	436.33	2.61756e-14	YALI1_D02316g	3.92404	8.14915	1821.16	6.03971e-15	YALI0_D02046g	YALI1_E20544g	1.7688	3.69177	61.2724	3.58384e-06	YALI0_E17281g
YLR346C	4.3257	5.40917	440.575	2.30984e-11	YPR005C	1.34663	7.24174	369.691	1.13507e-13	YALI1_D18373g	3.92097	3.54567	485.893	2.12965e-11	YALI0_D15070g	YALI1_F08845g	1.76267	9.50141	302.224	3.81626e-10	YALI0_F05962g
YER084W	4.29418	3.97156	834.246	7.79889e-17	YMR316C-A	1.33899	1.17476	12.8066	0.00244671	YALI1_D21599g	3.91212	3.47476	287.45	5.16188e-10	YALI0_D17644g	YALI1_C29080g	1.75558	6.39669	85.3079	6.00299e-07	YALI0_C21043g
YMR206W	4.28531	5.72439	1461.5	4.76394e-19	YMR316W	1.33724	5.4053	243.825	4.2893e-12	YALI1_B26659g	3.88648	4.26439	1137.08	1.12719e-13	YALI0_B20350g	YALI1_E04312g	1.74759	7.08184	185.179	7.10048e-09	YALI0_E03586g
YBR285W	4.25681	3.62	760.991	1.78997e-16	YJL063C	1.33561	8.13296	355.462	1.60413e-13	YALI1_E32241g	3.87464	3.76109	334.03	2.08468e-10	YALI0_E27247g	YALI1_E08382g	1.7443	7.17989	289.941	4.90053e-10	YALI0_E07073g
YPR160W	4.25173	7.44246	3338.44	2.45731e-22	YOL084W	1.33127	8.91134	268.196	1.88215e-12	YALI1_F24963g	3.82853	4.89793	1073.37	1.61153e-13	YALI0_F18744g	YALI1_B29243g	1.73384	6.11314	353.299	1.4841e-10	YALI0_B22440g
YOR120W	4.22983	8.02234	3412.5	2.00852e-22	YGL143C	1.32628	6.45945	410.695	4.47895e-14	YALI1_D07252g	3.80929	6.63795	463.166	2.85433e-11	YALI0_D05632g	YALI1_D24836g	1.72756	7.34033	170.179	1.16673e-08	YALI0_D19558g
YLL026W	4.22666	11.3479	4014.32	4.51073e-23	YLR390W	1.31408	7.45505	129.839	5.29369e-08	YALI1_F10652g	3.80088	6.45546	1242.14	6.51512e-14	YALI0_F07282g	YALI1_A01864g	1.72569	8.91958	62.9155	3.11622e-06	YALI0_A01452g
YJR155W	4.2083	8.06732	3259.41	3.06244e-22	YCR046C	1.31379	7.43879	227.173	5.37669e-11	YALI1_F00867g	3.79277	6.74641	127.066	1.53188e-07	0	YALI1_E25585g	1.72491	5.15473	98.339	2.72296e-07	YALI0_E21549g
YPL054W	4.20013	7.73652	3451.36	1.80998e-22	YHR139C	1.3114	8.31774	149.532	2.68085e-10	YALI1_D34907g	3.78475	3.46419	224.927	2.24294e-09	0	YALI1_E36494g	1.71903	5.91843	156.558	1.90041e-08	YALI0_E31031g
YIL045W	4.19072	8.36409	3665.04	1.0419e-22	YJR034W	1.30955	5.63948	349.433	1.86479e-13	YALI1_C05323g	3.77795	5.17593	1094.76	1.42605e-13	0	YALI1_A06207g	1.70544	1.49229	24.3509	0.000304037	0
YIL101C	4.14606	8.86252	3979.86	4.88308e-23	YGR144W	1.30759	5.30444	181.377	5.34618e-11	YALI1_D30899g	3.77452	5.15061	759.695	1.36617e-12	YALI0_D23815g	YALI1_C32844g	1.70496	11.3123	85.8825	5.78466e-07	0
YOR031W	4.1444	5.56798	854.485	2.24609e-15	YMR157C	1.30213	5.74858	211.103	1.47617e-11	YALI1_B28472g	3.77393	6.88946	1784.19	6.8621e-15	YALI0_B21868g	YALI1_E11402g	1.70203	6.21776	47.462	1.33904e-05	YALI0_E09262g
YDL169C	4.13438	7.97825	3052.89	5.58802e-22	YKL137W	1.29415	5.02849	80.0202	2.12188e-07	YALI1_C04771g	3.77341	4.78097	1276.37	5.50368e-14	YALI0_C03586g	YALI1_E05353g	1.69979	8.48892	66.8557	2.25594e-06	YALI0_E04422g
YFR017C	4.05869	7.2587	2575.8	2.65967e-21	YLL046C	1.29403	1.63811	23.0687	0.000132976	YALI1_B28499g	3.75498	8.7008	935.05	3.78639e-13	YALI0_B21890g	YALI1_B04023r	1.68563	2.19379	17.7762	0.00109129	YALI0_B02618r
YMR118C	4.0546	7.43463	2862.9	1.00821e-21	YKL037W	1.29279	1.39087	45.5709	2.19124e-06	YALI1_B00121g	3.73946	3.84885	1121.81	1.22576e-13	0	YALI1_C09308g	1.68514	7.52742	153.775	2.10978e-08	YALI0_C06952g
YIL086C	4.03265	2.83729	553.048	3.15966e-15	YDR115W	1.28872	5.27947	280.862	1.26069e-12	YALI1_C11441g	3.73782	3.9956	261.306	9.15493e-10	YALI0_C08349g	YALI1_F33704g	1.68137	4.58073	130.525	5.4502e-08	YALI0_F26213g
YNL200C	3.99365	8.71528	3207.5	3.54933e-22	YLR204W	1.28821	7.2147	384.085	8.10173e-14	YALI1_E33112g	3.73164	2.03669	95.7276	3.1656e-07	YALI0_E28006g	YALI1_F02074g	1.67586	7.95224	339.288	1.89658e-10	YALI0_F01254g
YKL221W	3.97293	6.6189	2428.66	4.5625e-21	YHR213W-B	1.28303	2.5695	54.8465	6.14478e-07	YALI1_E11619g	3.7303	1.83807	123.385	7.52732e-08	YALI0_E09427g	YALI1_C01520g	1.67427	7.55088	167.875	1.26378e-08	YALI0_C01111g
YNL014W	3.97136	7.55529	2798.6	1.24202e-21	YDR405W	1.28247	7.53591	354.87	1.62785e-13	YALI1_C13389g	3.72492	3.20357	487.05	2.0989e-11	0	YALI1_B25427g	1.67279	10.9211	198.337	4.73389e-09	YALI0_B19382g
YHR087W	3.9637	6.8922	978.384	4.49786e-15	YHR094C	1.28246	8.66315	377.237	9.49709e-14	YALI1_E17988g	3.69021	6.9273	1148.23	1.06106e-13	YALI0_E14971g	YALI1_C17947g	1.66825	3.76162	34.2472	6.57283e-05	YALI0_C12771g
YJL163C	3.95708	7.79827	3022.96	6.11734e-22	YNL208W	1.28024	9.47832	312.658	4.94694e-13	YALI1_C05296g	3.68789	5.64259	855.875	6.54373e-13	YALI0_C04026g	YALI1_A20965g	1.6624	2.31037	20.9639	0.000568147	YALI0_A19866g
YPR007C	3.94773	5.15431	1256.53	1.8903e-18	YPR166C	1.27854	5.328	212.911	1.3725e-11	YALI1_F33321g	3.68417	3.02646	153.317	2.14676e-08	0	YALI1_A03170g	1.66118	6.98474	68.671	1.95457e-06	YALI0_A02673g
YMR170C	3.92354	7.81753	2677.09	1.86681e-21	YGR248W	1.27651	7.92145	155.273	1.96181e-10	YALI1_A04261g	3.68403	7.32615	983.633	2.76745e-13	YALI0_A03949g	YALI1_D22538g	1.66004	1.24243	13.6564	0.00285621	0
YGR201C	3.91679	6.91275	3385.81	2.15882e-22	YHR213W-A	1.27184	1.45137	37.3948	7.94751e-06	YALI1_A03688g	3.68201	5.22605	776.408	1.1945e-12	YALI0_A03421g	YALI1_E27441g	1.65606	8.77071	241.263	1.4762e-09	YALI0_E23287g
YOL126C	3.90944	8.01317	3240.12	3.23419e-22	YPL221W	1.26401	6.76599	187.262	2.32861e-10	YALI1_F29380g	3.66658	2.8147	109.168	1.5116e-07	0	YALI1_A04006g	1.65561	8.33944	33.033	7.78155e-05	YALI0_A03817g
YKL086W	3.90587	4.27899	963.995	2.10454e-17	YJL037W	1.26068	2.45079	62.6801	2.37201e-07	YALI1_D17930g	3.64126	4.92128	244.801	1.35316e-09	YALI0_D14674g	YALI1_C09033g	1.65436	8.49378	188.982	6.29809e-09	YALI0_C06776g
YFL030W	3.85159	8.09402	2527.64	3.16265e-21	YDL022W	1.25721	9.31245	219.509	1.62623e-11	YALI1_D28064g	3.61851	1.41242	100.54	2.40492e-07	YALI0_D22242g	YALI1_D12567g	1.64746	9.49788	241.354	1.4729e-09	YALI0_D09933g
YNL194C	3.84304	6.85286	2127.56	1.53541e-20	YCR071C	1.25596	7.01099	470.537	1.33768e-14	YALI1_C17031g	3.61276	1.49098	69.1747	1.87942e-06	YALI0_C12122g	YALI1_D32268g	1.6373	9.88804	371.612	1.0921e-10	YALI0_D24431g
YDR018C	3.84231	5.28686	1926.41	3.81323e-20	YPL067C	1.25518	4.8618	148.875	2.78028e-10	YALI1_F18835g	3.60303	4.7835	369.215	1.13588e-10	YALI0_F13981g	YALI1_F15891g	1.62629	4.89459	28.7073	0.000147823	0
YNR069C	3.83672	7.24672	1574.8	6.62887e-18	YMR103C	1.25151	3.73793	96.3939	9.22978e-09	YALI1_F21676g	3.56765	2.3716	40.7931	2.84113e-05	0	YALI1_E02481g	1.62001	8.25823	257.875	9.90999e-10	YALI0_E02024g
YDL048C	3.82427	9.07935	2719.79	1.61443e-21	YKR085C	1.24988	6.62791	258.56	3.20725e-12	YALI1_E20463g	3.54712	6.24217	1309.63	4.69139e-14	YALI0_E17171g	YALI1_A04533g	1.61642	4.70452	148.345	2.60055e-08	YALI0_A04323g
YLR297W	3.81642	5.7859	2259.18	8.85709e-21	YBR076W	1.2492	3.33643	65.5024	1.72214e-07	YALI1_C19166g	3.54059	4.46369	645.551	3.72542e-12	0	YALI1_F10552g	1.61558	5.51936	149.458	2.48997e-08	YALI0_F07194g
YOL083W	3.81067	7.36022	2607.13	2.38042e-21	YNR066C	1.24621	4.33464	118.995	1.73192e-09	YALI1_E24676g	3.52253	5.70985	206.771	3.69883e-09	YALI0_E20779g	YALI1_C01072g	1.61246	8.16504	197.248	4.8905e-09	YALI0_C00803g
YPL230W	3.80077	8.00094	3179.18	3.85058e-22	YOR173W	1.2453	8.93885	273.565	1.5847e-12	YALI1_D34916g	3.51539	1.55406	113.716	1.1991e-07	0	YALI1_A16292g	1.61128	5.39475	103.031	2.0957e-07	YALI0_A16379g
YGR142W	3.79911	9.07323	1001.69	5.02263e-15	YNL160W	1.24427	9.70416	140.962	1.64131e-09	YALI1_C31510g	3.48969	7.78721	1480.66	2.18846e-14	YALI0_C22792g	YALI1_E35971g	1.60846	4.55011	57.2317	5.12519e-06	0
YNL270C	3.79899	4.39246	941.916	2.59683e-17	YDR216W	1.24373	6.42016	129.877	8.73324e-09	YALI1_E24713g	3.48694	2.59015	92.1237	3.92102e-07	0	YALI1_C16133g	1.60508	1.63166	22.0395	0.000462611	0
YGR154C	3.79866	6.59693	3258.55	3.06987e-22	YOR208W	1.24275	6.06694	246.052	3.96581e-12	YALI1_C25391g	3.4696	9.24186	1829.38	5.87293e-15	YALI0_C18263g	YALI1_A06229g	1.60432	5.71418	290.364	4.85768e-10	YALI0_A06589g
YHL016C	3.78864	6.22296	1792.69	7.36622e-20	YKL087C	1.24192	7.44138	316.486	4.44713e-13	YALI1_B03324g	3.46769	1.72711	58.599	4.53041e-06	0	YALI1_C14450g	1.59872	10.3268	89.6099	4.57259e-07	YALI0_C10230g
YOR338W	3.77664	5.28118	580.224	1.2275e-13	YNL042W-B	1.23508	1.54617	19.0733	0.000351404	YALI1_C04690g	3.46105	1.85337	259.893	9.45747e-10	YALI0_C03542g	YALI1_C21634g	1.59716	5.03887	13.4453	0.00301367	YALI0_C15323g
YJR095W	3.7456	4.99398	884.777	4.57931e-17	YDL045W-A	1.23326	5.40763	140.91	5.93208e-10	YALI1_E32247g	3.45663	1.44457	62.7654	3.15586e-06	0	YALI1_C06626g	1.5851	6.12313	122.735	7.75847e-08	YALI0_C05170g
YER096W	3.73121	6.11341	2101.42	1.71955e-20	YKL003C	1.23318	6.59858	369.407	1.14279e-13	YALI1_C06222g	3.45274	2.85279	514.596	1.49873e-11	YALI0_C04730g	YALI1_F14766g	1.58508	6.07495	68.5437	1.97412e-06	YALI0_F11121g
YNR068C	3.72953	6.48089	2279.28	8.16606e-21	YNL185C	1.23212	6.31992	322.858	3.73471e-13	YALI1_E08575g	3.43613	4.66122	232.879	1.82335e-09	YALI0_E07205g	YALI1_F15905g	1.58137	8.11604	62.3407	3.27126e-06	YALI0_F12067g
YHR138C	3.68468	9.33014	2137.98	1.46814e-20	YML129C	1.22865	6.1265	300.857	6.92403e-13	YALI1_C31315g	3.43096	1.57813	126.178	6.62076e-08	0	YALI1_D29215g	1.581	3.28156	41.5667	2.59124e-05	0
YBR026C	3.66575	8.47847	3293.41	2.7839e-22	YGL037C	1.22704	10.101	352.441	1.72933e-13	YALI1_E33421g	3.42825	6.80806	1581.83	1.45109e-14	YALI0_E28314g	YALI1_F37694g	1.57671	4.78599	109.621	1.47648e-07	YALI0_F30107g
YPR137C-A	3.66249	5.40983	715.1	3.13771e-16	YDR010C	1.223	1.73266	36.2525	9.66195e-06	YALI1_A10365g	3.42103	2.36237	188.08	6.47848e-09	YALI0_A10439g	YALI1_A21372g	1.57432	10.6133	55.7304	5.88546e-06	YALI0_A20350g
YKL050C	3.66151	7.59699	2771.29	1.35903e-21	YMR291W	1.22067	6.77668	292.719	8.79545e-13	YALI1_D31624g	3.41491	1.68107	127.234	6.31167e-08	YALI0_D24145g	YALI1_B06447g	1.57141	5.27906	227.493	2.09635e-09	YALI0_B04708g
YER054C	3.6591	7.50117	2993.3	6.69717e-22	YHR138C	1.22026	9.33014	270.627	1.7404e-12	YALI1_A19195g	3.39542	3.61373	202.317	4.20849e-09	0	YALI1_F24197g	1.57004	5.31944	33.4497	7.33977e-05	0
YPR193C	3.63648	5.35815	715.404	4.81496e-15	YPR194C	1.21572	6.30476	181.733	5.25865e-11	YALI1_A04983g	3.39172	1.20244	98.559	2.68907e-07	0	YALI1_E14988g	1.56345	9.72337	38.0071	4.00471e-05	YALI0_E12133g
YAL061W	3.63483	8.47547	969.543	9.22361e-15	YIL093C	1.21301	7.06712	313.152	4.87908e-13	YALI1_D24961g	3.38365	4.16367	497.802	1.83636e-11	YALI0_D19646g	YALI1_E41367g	1.56001	10.5371	71.8686	1.53007e-06	YALI0_E34826g
YER037W	3.62307	6.77881	3398.93	2.08343e-22	YJL096W	1.21227	6.63167	260.236	2.44357e-12	YALI1_B11415g	3.38178	1.88148	183.031	7.60565e-09	YALI0_B08426g	YALI1_A16918g	1.55877	1.89321	16.0721	0.00159533	0
YDR014W-A	3.59893	2.19605	181.109	5.41327e-11	YGR174C	1.20658	9.12848	290.488	9.4018e-13	YALI1_E00695g	3.37803	1.5193	201.844	4.26722e-09	0	YALI1_D10367g	1.55836	7.96857	68.0236	2.05636e-06	YALI0_D08140g
YMR105C	3.59045	7.77843	3675.34	1.01535e-22	YGR165W	1.20639	6.8573	320.12	4.02407e-13	YALI1_E23068g	3.36034	7.14278	1257.04	6.05059e-14	YALI0_E19294g	YALI1_F37463g	1.55494	10.0809	336.957	1.97743e-10	YALI0_F29909g
YDR533C	3.58362	8.84513	3565.86	1.34081e-22	YML009C	1.20513	5.60998	185.577	4.40747e-11	YALI1_E20312g	3.34548	8.24588	679.813	2.70971e-12	YALI0_E17083g	YALI1_E05994g	1.55323	6.21606	16.7241	0.00137577	YALI0_E05115g
YJL052W	3.57744	9.77748	635.428	3.3586e-12	YNL073W	1.20137	7.65821	390.269	7.03512e-14	YALI1_E35095g	3.34536	1.64016	111.437	1.34521e-07	0	YALI1_F11827g	1.54691	7.13754	284.652	5.47486e-10	YALI0_F08415g
YNL042W-B	3.54786	1.54617	207.346	1.72037e-11	YPL097W	1.19652	6.63136	346.108	2.02839e-13	YALI1_C06006g	3.33895	1.46822	93.2773	3.65848e-07	YALI0_C04499g	YALI1_E11289g	1.54344	5.37201	49.7488	1.05503e-05	YALI0_E09130g
YPL095C	3.53954	8.77042	1627.88	2.05577e-19	YLR099W-A	1.19235	5.01651	145.242	3.4094e-10	YALI1_E37142g	3.33241	1.29548	83.4326	6.785e-07	0	YALI1_F38776g	1.5424	8.9147	134.544	4.57656e-08	YALI0_F31075g
YKL093W	3.53654	7.03284	1868.25	5.0486e-20	YLR218C	1.18965	5.0188	160.863	1.46179e-10	YALI1_D05892g	3.31126	1.03776	36.7266	4.72005e-05	0	YALI1_B11983g	1.54201	8.9389	71.2328	1.60519e-06	YALI0_B08921g
YPR127W	3.5016	8.33944	2165.53	1.3056e-20	YNR022C	1.18957	5.9369	224.359	8.76935e-12	YALI1_D07049g	3.30824	4.81667	1120.87	1.23213e-13	YALI0_D05401g	YALI1_C23075g	1.5398	5.18755	132.987	4.89415e-08	YALI0_C16049g
YGR225W	3.46392	4.13703	619.202	1.14684e-15	YIL123W	1.18694	8.27471	214.398	2.02383e-11	YALI1_F27701g	3.29569	1.23378	42.3062	2.37593e-05	0	YALI1_E26229g	1.53765	7.17429	161.89	1.56288e-08	YALI0_E22264g
YHR140W	3.45978	5.40342	926.123	3.02715e-17	YMR173W	1.18693	9.47148	223.619	9.02121e-12	YALI1_E06641g	3.29226	1.40036	30.4889	0.00011258	0	YALI1_E41315g	1.52946	11.0749	247.642	1.26291e-09	YALI0_E34793g
YMR251W	3.42362	4.94158	1161.29	3.87492e-18	YDL202W	1.18575	6.55738	370.773	1.1062e-13	YALI1_C25377g	3.28212	3.48542	407.786	6.20714e-11	YALI0_C18249g	YALI1_A08623g	1.52272	2.53171	49.3846	1.0952e-05	YALI0_A08866g
YML100W	3.42222	9.15298	2378.39	5.52735e-21	YLR054C	1.18448	4.91556	135.516	6.02516e-10	YALI1_A06116g	3.27148	1.29061	73.1994	1.38564e-06	YALI0_A06457g	YALI1_A12540g	1.51768	4.30519	78.0534	9.77547e-07	YALI0_A12353g
YDR256C	3.41884	7.9959	3861.84	6.44081e-23	YIL070C	1.18048	8.15151	431.823	2.87037e-14	YALI1_C32119g	3.26189	3.92328	263.607	8.686e-10	YALI0_C23298g	YALI1_A09166g	1.51216	4.15298	113.984	1.18312e-07	YALI0_A09449g
YML042W	3.38694	6.90343	2207.67	1.09422e-20	YLR382C	1.17506	6.92143	275.606	1.48562e-12	YALI1_E09269g	3.25969	1.71637	185.172	7.10203e-09	0	YALI1_C15991g	1.51074	11.471	143.04	3.2124e-08	YALI0_C11407g
YNR073C	3.37997	3.35087	491.792	9.02217e-15	YEL020W-A	1.17502	6.80112	132.671	9.30976e-09	YALI1_F10660g	3.25118	6.2865	424.488	4.86032e-11	YALI0_F07282g	YALI1_B19844g	1.50761	12.1538	320.169	2.69385e-10	YALI0_B15059g
YIR029W	3.35593	6.9466	2080.09	1.88799e-20	YJL161W	1.17352	5.52242	158.619	1.64317e-10	YALI1_E31697g	3.24945	4.37944	588.213	6.59971e-12	YALI0_E26763g	YALI1_B17724g	1.50757	5.43346	51.7725	8.60652e-06	YALI0_B13332g
YJL161W	3.34199	5.52242	1337.77	1.06786e-18	YDR511W	1.1726	5.62122	286.717	1.05349e-12	YALI1_F22504g	3.23928	2.20073	82.2147	7.3562e-07	0	YALI1_F38296g	1.50583	6.6103	77.3847	1.02451e-06	YALI0_F30657g
YBR241C	3.3277	8.47622	1716.92	1.09347e-19	YLR134W	1.1665	5.18864	171.7	8.47616e-11	YALI1_E35109g	3.22884	1.50669	77.8569	9.91084e-07	0	YALI1_E27196g	1.49831	7.14612	144.492	3.02968e-08	YALI0_E23045g
YLR149C	3.32733	8.1583	2236.99	9.69567e-21	YLR439W	1.16476	7.06034	240.456	5.34323e-12	YALI1_D19187g	3.22717	7.26494	635.911	4.08674e-12	YALI0_D15664g	YALI1_E15256g	1.49687	6.99298	69.6004	1.81849e-06	YALI0_E12331g
YJR028W	3.3172	6.73876	12.7923	0.00692339	YHR043C	1.16219	4.52316	100.021	6.90788e-09	YALI1_D22145g	3.22207	1.86245	53.5008	7.26973e-06	0	YALI1_E32776g	1.48845	6.7721	36.9741	4.57095e-05	YALI0_E27786g
YHR160C	3.31681	5.43251	1440.06	5.45223e-19	YBR037C	1.16171	6.97942	539.545	3.94218e-15	YALI1_E19563g	3.21887	1.29282	102.089	2.20685e-07	0	YALI1_F11199g	1.48596	6.2945	180.834	8.16612e-09	YALI0_F07821g
YPL222W	3.30963	8.52369	2526.9	3.17107e-21	YPL172C	1.15556	6.43194	247.622	3.75414e-12	YALI1_F16649g	3.2157	1.08736	51.0671	9.23263e-06	0	YALI1_E13541g	1.47506	3.04587	29.7989	0.000124927	YALI0_E10659g
YNL015W	3.2961	8.20253	2581.89	2.60265e-21	YGR112W	1.15378	6.61551	366.966	1.2116e-13	YALI1_A02977g	3.21391	1.73522	60.003	4.00134e-06	0	YALI1_D15568g	1.47487	8.00136	298.96	4.07447e-10	YALI0_D12474g
YAL034C	3.28915	7.72985	1227.43	6.54725e-17	YKR076W	1.15146	8.46918	252.037	3.22292e-12	YALI1_D23753g	3.21008	4.09628	178.525	8.80766e-09	YALI0_D18832g	YALI1_B07331g	1.46992	6.46599	61.9524	3.38108e-06	YALI0_B05346g
YMR271C	3.27542	6.76319	2537.97	3.04639e-21	YDR462W	1.14981	6.68304	392.185	6.73704e-14	YALI1_C17453g	3.20462	8.23105	186.473	6.81469e-09	YALI0_C12364g	YALI1_D08684g	1.46918	7.13504	58.7138	4.48421e-06	YALI0_D06754g
YKR009C	3.2694	8.05174	1842.21	5.74071e-20	YLR289W	1.14748	5.9274	211.549	1.44978e-11	YALI1_B14292g	3.19334	4.75673	648.678	3.6163e-12	YALI0_B10626g	YALI1_C24850g	1.4643	8.62067	252.965	1.11195e-09	YALI0_C17545g
YNL202W	3.2581	6.18026	1222.17	2.43342e-18	YBR071W	1.14242	7.50764	139.581	6.08855e-09	YALI1_D16441g	3.1864	1.49632	100.607	2.39592e-07	YALI0_D13200g	YALI1_E25132g	1.45922	7.67289	168.174	1.25067e-08	YALI0_E21087g
YEL070W	3.24711	3.75142	630.036	9.81306e-16	YPR030W	1.14149	7.21129	317.669	4.30428e-13	YALI1_A08614g	3.17734	1.66487	126.526	6.51721e-08	YALI0_A08800g	YALI1_D18982g	1.45734	4.32211	69.8087	1.78952e-06	YALI0_D15466g
YOR028C	3.243	6.68203	1405.38	1.05462e-18	YMR225C	1.14129	6.56145	397.819	5.93836e-14	YALI1_A16031g	3.17318	2.62302	54.7863	6.43052e-06	0	YALI1_D06233g	1.45508	8.71132	79.4304	8.88486e-07	YALI0_D04884g
YIR032C	3.24289	5.62609	1345.21	1.01518e-18	YIL023C	1.14103	7.1442	250.039	3.45219e-12	YALI1_B06537g	3.16787	2.44633	149.399	2.49572e-08	0	YALI1_D28437g	1.4532	3.21049	41.1049	2.7372e-05	0
YIL099W	3.23595	4.88117	1080.11	7.49089e-18	YML054C	1.14023	7.56214	424.934	3.31074e-14	YALI1_A14079g	3.16652	1.89538	126.906	6.40598e-08	YALI0_A14234g	YALI1_C28593g	1.45249	4.91191	77.7153	1.00097e-06	YALI0_C20625g
YIL066C	3.23244	5.06224	1100.09	6.34108e-18	YMR008C	1.13997	7.72105	298.878	7.33462e-13	YALI1_A19089g	3.1618	2.61869	81.8653	7.53021e-07	0	YALI1_D04997g	1.44911	3.08413	14.6419	0.00223694	0
YMR196W	3.22219	8.41779	2969.19	7.21369e-22	YDR218C	1.13877	2.03752	39.1612	5.92256e-06	YALI1_E21552g	3.16164	6.97614	854.787	6.59537e-13	YALI0_E18139g	YALI1_C09260g	1.4491	2.40649	30.1269	0.000118871	YALI0_C06908g
YGR289C	3.22029	6.82943	2616.46	2.30358e-21	YHL004W	1.13664	8.25714	184.061	1.29501e-10	YALI1_D16990g	3.15821	1.33479	142.974	3.221e-08	0	YALI1_B09993g	1.44878	8.51286	148.334	2.60169e-08	YALI0_B07601g
YDR313C	3.2193	7.01193	2311.18	7.189e-21	YPL223C	1.13659	12.176	147.975	2.92313e-10	YALI1_F10375g	3.15298	1.083	33.6478	7.13994e-05	0	YALI1_A20611g	1.4467	5.52997	182.251	7.79938e-09	YALI0_A19624g
YAL054C	3.20362	7.0452	1231.41	1.92756e-17	YJL082W	1.1346	7.87711	256.198	2.79757e-12	YALI1_A15624g	3.15148	6.68157	2401.69	1.07758e-15	YALI0_A15576g	YALI1_F31353r	1.4395	6.48093	27.7682	0.000171491	YALI0_F23873r
YIL087C	3.1844	7.8774	2130.51	1.51604e-20	YGL236C	1.13404	7.13196	330.275	3.06029e-13	YALI1_F24197g	3.15132	5.31944	206.575	3.71969e-09	0	YALI1_E34319g	1.43479	3.06887	21.9881	0.000467106	YALI0_E29029g
YNL009W	3.17958	5.26282	860.935	5.86471e-17	YCR003W	1.13305	6.44603	143.047	1.73295e-09	YALI1_C16827g	3.14857	1.28959	65.8472	2.44655e-06	0	YALI1_E05103g	1.43082	5.12555	99.3311	2.57394e-07	YALI0_E04224g
YER053C-A	3.1747	8.61947	752.86	7.95626e-14	YNR040W	1.1325	5.86912	247.52	3.76748e-12	YALI1_C06118g	3.14599	1.87499	221.699	2.44451e-09	0	YALI1_F34963g	1.42542	5.70271	96.4512	3.0351e-07	YALI0_F27577g
YKL151C	3.16874	9.46651	2083.48	1.86008e-20	YBR214W	1.13011	8.77675	186.331	5.93208e-11	YALI1_E19036g	3.1458	1.69156	144.367	3.04496e-08	YALI0_E15840g	YALI1_B07652g	1.42468	7.36275	137.866	3.97563e-08	YALI0_B05610g
YGL205W	3.16757	7.08106	1320.08	2.46833e-18	YDR347W	1.12347	7.19225	344.624	2.10648e-13	YALI1_F22073g	3.13484	9.22275	661.488	3.20622e-12	YALI0_F16511g	YALI1_D06094g	1.41882	8.58163	42.0566	2.4462e-05	0
YDL114W	3.16625	1.46668	144.868	3.48268e-10	YOL016C	1.12246	7.85832	431.107	2.91301e-14	YALI1_C23601g	3.12862	1.85074	129.75	5.64007e-08	YALI0_C16522g	YALI1_D00474g	1.4167	7.42117	131.842	5.14411e-08	YALI0_D00451g
YLL056C	3.16298	4.80248	875.767	5.02418e-17	YOR289W	1.11743	7.61607	403.693	5.2158e-14	YALI1_C04938g	3.1206	1.97716	36.7244	4.72145e-05	0	YALI1_A17957g	1.41376	10.1461	231.636	1.88252e-09	YALI0_A17831g
YNL269W	3.15948	2.75994	315.662	4.54976e-13	YNL284C	1.11617	7.63847	482.496	1.0696e-14	YALI1_B10525g	3.10832	5.8805	577.119	7.41836e-12	YALI0_B08052g	YALI1_E25453g	1.41259	7.31456	245.377	1.3343e-09	YALI0_E21373g
YPR015C	3.15721	5.4677	1317.78	1.225e-18	YHR147C	1.11549	6.776	306.656	5.86054e-13	YALI1_E13509g	3.1071	1.65792	127.063	6.3607e-08	YALI0_E10615g	YALI1_E14619g	1.40884	8.44575	89.2041	4.68916e-07	YALI0_E11847g
YPL119C	3.14871	6.735	2498.95	3.51184e-21	YBR282W	1.11246	6.2039	378.972	9.11987e-14	YALI1_A14510g	3.10176	1.96063	189.902	6.12016e-09	0	YALI1_C29355g	1.40637	3.19491	21.6402	0.000498882	YALI0_C21274g
YER079W	3.14588	7.41321	2826.04	1.1356e-21	YNL018C	1.10942	2.83167	56.7265	4.84539e-07	YALI1_B07696g	3.10116	7.9034	678.81	2.73447e-12	YALI0_B05654g	YALI1_D29481g	1.39943	8.76097	216.795	2.79241e-09	YALI0_D22891g
YGR161C	3.13823	9.70023	1176.46	5.21516e-18	YKL138C	1.10938	6.33309	228.818	7.40744e-12	YALI1_C26621g	3.09497	4.73437	166.546	1.32401e-08	0	YALI1_B30382g	1.39533	10.5822	47.4264	1.34412e-05	YALI0_B23496g
YJR008W	3.13217	7.7627	2945.78	7.75769e-22	YPL104W	1.10772	6.6324	326.713	3.36566e-13	YALI1_D24249g	3.09194	5.90246	968.224	3.05161e-13	YALI0_D19140g	YALI1_D13238g	1.39338	7.23795	153.75	2.1118e-08	YALI0_D10593g
YOR032C	3.12273	4.94544	1437.95	5.52564e-19	YNR036C	1.10139	7.4411	199.662	4.58283e-11	YALI1_B05782g	3.08939	1.82581	85.8142	5.81014e-07	0	YALI1_B21935g	1.39267	7.53755	35.8772	5.27665e-05	YALI0_B16852g
YIL113W	3.11357	5.15451	1197.17	2.9374e-18	YFL011W	1.09529	1.78126	20.4708	0.000247143	YALI1_A09190g	3.08849	2.37794	193.456	5.48529e-09	YALI0_A09471g	YALI1_E09329g	1.38889	4.87736	37.045	4.52926e-05	YALI0_E07766g
YGL037C	3.11331	10.101	2016.53	2.50876e-20	YDR038C	1.09402	3.09388	77.5921	4.89475e-08	YALI1_F11711g	3.08222	2.6002	87.2278	5.30857e-07	0	YALI1_A06434g	1.38693	9.02911	68.8393	1.92908e-06	YALI0_A06765g
YKR049C	3.1087	7.18257	2427.61	4.58061e-21	YNR065C	1.08748	6.56102	64.0131	3.99728e-06	YALI1_D08648g	3.07667	3.03146	165.28	1.38447e-08	YALI0_D06732g	YALI1_E36619g	1.38223	6.74835	42.7475	2.25735e-05	YALI0_E31108g
YKR097W	3.10818	6.38653	1577.48	2.37183e-19	YDR116C	1.08598	6.49155	310.891	5.19827e-13	YALI1_A19096g	3.07602	1.344	41.1216	2.73174e-05	0	YALI1_F26574g	1.38101	6.85016	213.558	3.05357e-09	YALI0_F19910g
YDR262W	3.10648	8.68124	2969.46	7.20769e-22	YDR381C-A	1.08503	6.68044	375.812	9.81976e-14	YALI1_F17472g	3.07338	8.90713	1422.01	2.81335e-14	YALI0_F13013g	YALI1_A21000g	1.38081	5.36063	122.63	7.79635e-08	YALI0_A19910g
YIL024C	3.09588	6.31052	1510.77	3.51957e-19	YKR006C	1.0838	7.51929	300.556	6.98477e-13	YALI1_B03021g	3.06838	1.96685	57.6874	4.91743e-06	YALI0_B02024g	YALI1_F08885g	1.38047	6.06523	152.918	2.17961e-08	YALI0_F05984g
YGL156W	3.06114	8.2507	1380.83	7.99844e-19	YPR160W	1.08319	7.44246	208.611	1.63344e-11	YALI1_A06099g	3.06218	7.80019	1686.33	9.74742e-15	YALI0_A06435g	YALI1_B01578g	1.37961	7.20416	58.3359	4.63835e-06	YALI0_B00924g
YOR178C	3.05716	7.12831	1454.29	4.98398e-19	YHL005C	1.07757	1.90885	32.6911	1.82737e-05	YALI1_E05446g	3.05164	6.76069	485.359	2.14404e-11	YALI0_E04510g	YALI1_B27857g	1.37873	3.13818	40.4929	2.94552e-05	YALI0_B21406g
YOR289W	3.05385	7.61607	2849.84	1.05142e-21	YPR133W-A	1.07155	5.95013	162.383	1.35153e-10	YALI1_C25512g	3.04717	8.81896	1123.72	1.21292e-13	YALI0_C18315g	YALI1_E00115g	1.37768	7.00169	366.605	1.18588e-10	0
YER053C	3.04695	6.48604	1827.36	6.18208e-20	YHR038W	1.07138	5.16312	204.999	1.89547e-11	YALI1_D11971g	3.038	1.81181	81.5034	7.71557e-07	0	YALI1_A18133g	1.37447	7.78663	127.278	6.29924e-08	YALI0_A17919g
YLR053C	3.04253	5.19697	540.355	1.98454e-14	YNL289W	1.06859	6.7488	103.949	1.04522e-08	YALI1_A21021g	3.03513	2.39826	118.569	9.45084e-08	YALI0_A19932g	YALI1_D18475g	1.3703	8.53396	174.847	9.95389e-09	YALI0_D15158g
YPR194C	3.04045	6.30476	1142.35	4.50026e-18	YNL252C	1.06662	6.29339	214.904	1.26755e-11	YALI1_B06207g	3.0158	3.00314	358.233	1.36437e-10	0	YALI1_E22159g	1.36793	6.42033	201.637	4.29329e-09	YALI0_E18502g
YGL081W	3.03604	4.72565	833.062	7.89977e-17	YOR220W	1.06407	6.49713	188.249	3.90618e-11	YALI1_F15829g	3.00785	6.41373	148.265	2.60866e-08	0	YALI1_F34281g	1.36642	9.96268	87.397	5.25198e-07	YALI0_F26917g
YBL064C	3.03561	7.96511	2125.93	1.54619e-20	YDR036C	1.06132	3.01147	55.1582	5.90494e-07	YALI1_A11654g	3.0038	7.01042	1531.87	1.77158e-14	YALI0_A11605g	YALI1_E17849g	1.36616	8.44062	35.7307	5.38017e-05	0
YGL096W	3.03354	6.73856	2898.02	9.01403e-22	YMR295C	1.06103	8.79757	288.898	9.86239e-13	YALI1_D31526g	3.00165	2.79372	259.869	9.46282e-10	0	YALI1_F26167g	1.3657	2.40573	15.8484	0.0016799	YALI0_F19712g
YEL060C	3.01698	11.3665	1507.02	3.60044e-19	YDR237W	1.05853	6.47691	212.226	1.41078e-11	YALI1_B05005g	3.00044	6.4068	1663.66	1.06038e-14	YALI0_B03542g	YALI1_E41647g	1.36257	7.07426	325.723	2.42781e-10	YALI0_E35046g
YML131W	3.00765	8.67748	3265.72	3.00856e-22	YDR494W	1.05806	8.01999	213.699	1.32991e-11	YALI1_F21673g	2.99791	3.13125	367.226	1.17376e-10	0	YALI1_F04433g	1.36182	10.3273	124.624	7.10849e-08	YALI0_F03179g
YLL060C	3.00028	6.00622	2385.81	5.37164e-21	YNL315C	1.0524	7.20796	300.893	6.91678e-13	YALI1_F32841g	2.9977	5.98502	764.02	1.31915e-12	YALI0_F25553g	YALI1_E17389g	1.36136	6.55914	168.885	1.2201e-08	YALI0_E14366g
YMR181C	2.97824	7.75544	2258.45	8.8833e-21	YJR113C	1.04924	7.66324	304.411	6.24916e-13	YALI1_E28052g	2.99216	3.97304	210.494	3.32728e-09	0	YALI1_A19759g	1.35965	8.84506	139.18	3.76346e-08	YALI0_A18810g
YPL240C	2.96962	11.5885	1036.76	1.08696e-17	YDR430C	1.04689	7.62987	504.752	7.15314e-15	YALI1_A07887g	2.98849	1.00758	65.5463	2.507e-06	YALI0_A08217g	YALI1_A22539g	1.35801	6.93624	356.94	1.39463e-10	0
YOR185C	2.96478	5.98297	1389.82	7.539e-19	YMR307W	1.04383	9.32278	123.953	1.99619e-09	YALI1_D07930g	2.98801	2.62577	58.6292	4.51821e-06	0	YALI1_E13453g	1.3573	9.18013	142.84	3.23855e-08	0
YEL011W	2.9545	7.16265	2001.95	2.68123e-20	YNL145W	1.04155	7.03785	67.1809	2.11178e-06	YALI1_B00133g	2.97238	7.93339	200.202	4.47874e-09	YALI0_B00154g	YALI1_B17441g	1.35605	1.73991	12.8261	0.00353726	YALI0_B13134g
YMR110C	2.9404	7.07637	2034.61	2.31186e-20	YEL049W	1.03512	4.00917	61.832	2.61736e-07	YALI1_C13397g	2.96713	1.34784	46.6434	1.46164e-05	0	YALI1_F09289g	1.35485	7.06506	183.031	7.6057e-09	YALI0_F06226g
YBL043W	2.93023	6.29646	1791.98	7.39298e-20	YEL050C	1.03237	8.25206	339.241	2.41903e-13	YALI1_E20943g	2.95165	2.33901	141.541	3.41439e-08	0	YALI1_B17155g	1.34579	3.62971	24.2963	0.000306967	YALI0_B12980g
YPL247C	2.93011	7.13102	2548.49	2.93299e-21	YHR059W	1.03206	6.0731	156.16	1.87114e-10	YALI1_B11625g	2.94798	1.00072	66.5748	2.30725e-06	0	YALI1_D07896g	1.34529	5.80568	31.3743	9.87535e-05	0
YLR080W	2.92089	7.31122	918.473	1.26873e-15	YDR322W	1.0309	6.65753	227.191	7.87525e-12	YALI1_C13611g	2.9414	2.53977	37.0687	4.51539e-05	0	YALI1_D31672g	1.34419	7.26948	34.8263	6.07403e-05	YALI0_D24167g
YPR151C	2.91861	5.59366	1557.34	2.66724e-19	YGL226W	1.03056	6.39579	312.842	4.92145e-13	YALI1_D16843g	2.93734	5.76487	1373.65	3.48792e-14	YALI0_D13618g	YALI1_D36255g	1.34161	7.04004	326.363	2.39918e-10	0
YLR070C	2.90787	6.59357	1737.38	9.81188e-20	YPR047W	1.02361	6.23042	204.463	1.93819e-11	YALI1_E21555g	2.93432	4.42619	93.8576	3.53416e-07	0	YALI1_E02454g	1.33971	3.09102	18.3524	0.000964766	YALI0_E01980g
YBR006W	2.87502	7.57371	2208.22	1.09172e-20	YCL049C	1.02301	7.60718	337.554	2.52732e-13	YALI1_E22218g	2.93096	5.44983	318.179	2.79731e-10	YALI0_E18546g	YALI1_C13007g	1.33779	5.72903	118.959	9.27564e-08	YALI0_C09350g
YLR257W	2.87005	10.6366	1928.7	3.77194e-20	YLR203C	1.02245	7.80917	276.462	1.44616e-12	YALI1_E28808g	2.92715	2.57126	297.934	4.15988e-10	YALI0_E24189g	YALI1_D08186g	1.33768	7.92196	175.297	9.80461e-09	YALI0_D06391g
YLR377C	2.85731	5.3022	830.2	8.14963e-17	YDR040C	1.02231	3.14983	71.4124	9.11316e-08	YALI1_E08620g	2.92509	9.50051	1037.78	1.98589e-13	YALI0_E07271g	YALI1_F37685g	1.33485	5.64246	159.984	1.67488e-08	YALI0_F30085g
YBL078C	2.85509	7.10081	1692.38	1.24728e-19	YMR199W	1.02137	6.60614	194.062	3.01966e-11	YALI1_C17354g	2.92135	2.12476	60.6708	3.77506e-06	0	YALI1_B19323g	1.33406	6.21741	59.5457	4.16537e-06	YALI0_B14685g
YJR150C	2.85149	1.29594	80.119	3.84049e-08	YNL122C	1.01991	5.15745	132.997	7.02425e-10	YALI1_A08821g	2.91987	2.31867	200.201	4.47882e-09	0	YALI1_E00588g	1.3335	7.12921	282.652	5.71218e-10	YALI0_E00264g
YMR084W	2.85138	4.07486	95.7745	4.89649e-07	YLR253W	1.01712	7.54576	385.007	7.93197e-14	YALI1_C23738g	2.91737	3.90955	120.053	8.80301e-08	YALI0_C16621g	YALI1_E27649g	1.33318	6.73506	92.6338	3.80231e-07	YALI0_E23474g
YDL124W	2.84134	10.1695	1374.72	8.32893e-19	YOR354C	1.016	6.98476	138.256	1.81262e-09	YALI1_E17326g	2.91239	7.86483	802.356	9.75117e-13	YALI0_E14256g	YALI1_F32910g	1.33308	5.19299	56.9924	5.23837e-06	YALI0_F25597g
YPR030W	2.82504	7.21129	1866.26	5.09812e-20	YGR153W	1.01297	5.22686	128.213	9.46767e-10	YALI1_D07335g	2.908	2.5157	32.29	8.64836e-05	0	YALI1_E19036g	1.33058	1.69156	20.5703	0.000613595	YALI0_E15840g
YDR059C	2.82441	7.80315	1398.83	7.10722e-19	YPL173W	1.01233	7.03904	385.254	7.88709e-14	YALI1_F08784g	2.90655	10.2935	1131.39	1.1628e-13	YALI0_F05940g	YALI1_B08247g	1.32916	3.7879	31.3467	9.91533e-05	YALI0_B06138g
YBR214W	2.82226	8.77675	1066.43	1.64758e-17	YOL047C	1.01225	3.09649	49.4126	1.26666e-06	YALI1_E18622g	2.90647	6.23227	143.867	3.10674e-08	YALI0_E15510g	YALI1_B19290g	1.32216	6.4013	202.512	4.18448e-09	YALI0_B14663g
YMR114C	2.80681	8.24367	1919.04	3.94939e-20	YER058W	1.0112	6.42204	180.139	5.66381e-11	YALI1_A20839g	2.90208	1.03502	71.2386	1.60448e-06	0	YALI1_E40394g	1.31109	5.47827	54.2535	6.76394e-06	YALI0_E34045g
YLR030W	2.79894	6.16465	1315.33	1.24597e-18	YDR277C	1.0084	7.95545	260.461	2.42529e-12	YALI1_E06158g	2.89364	2.80845	220.211	2.54448e-09	YALI0_E05313g	YALI1_E33056g	1.31107	8.68471	196.287	5.03393e-09	YALI0_E27962g
YJR115W	2.77034	5.71506	393.413	1.37391e-11	YDR406W	1.00343	7.53348	111.412	2.43071e-08	YALI1_C11836g	2.89324	3.88493	144.311	3.05181e-08	YALI0_C08613g	YALI1_B18472g	1.3087	5.57306	17.2443	0.00122555	YALI0_B13948g
YCL012C	2.76146	5.20782	493.012	2.36745e-14	YGR282C	1.00232	9.5565	135.873	8.61043e-10	YALI1_E02143g	2.89134	5.99492	1134.59	1.14266e-13	YALI0_E01562g	YALI1_B11681g	1.30831	8.24148	35.3967	5.62511e-05	YALI0_B08690g
YDR277C	2.74946	7.95545	1810.42	6.73192e-20	YNL306W	1.00189	8.78699	293.945	8.48052e-13	YALI1_D20496g	2.8872	1.55202	66.7193	2.28068e-06	0	YALI1_E41014g	1.30796	3.9227	12.8148	0.00354777	YALI0_E34540g
YJL185C	2.74882	6.48626	1553.63	2.72592e-19	YDR179W-A	-1.00329	4.12593	33.2512	2.57492e-05	YALI1_F12211g	2.87699	1.98028	37.6217	4.20591e-05	0	YALI1_B30036g	1.30558	6.12174	53.2627	7.43874e-06	YALI0_B23111g
YBR230C	2.70813	7.50121	1550.48	2.777e-19	YMR122C	-1.0196	2.77706	36.2322	9.69592e-06	YALI1_F16735g	2.86094	1.33419	71.8398	1.53339e-06	0	YALI1_F02199g	1.30521	2.06957	27.5624	0.000177249	YALI0_F01408g
YCL040W	2.70813	9.99294	1249.99	1.98237e-18	YOL109W	-1.03116	9.36296	66.1115	2.30169e-06	YALI1_E32152g	2.85888	4.7608	640.3	3.91741e-12	YALI0_E27181g	YALI1_F26367g	1.3047	6.32267	72.165	1.49644e-06	YALI0_F19822g
YFL011W	2.7078	1.78126	141.209	4.29901e-10	YDR504C	-1.03783	2.82371	17.1388	0.000836034	YALI1_B23515g	2.84708	1.95023	106.516	1.73716e-07	0	YALI1_F25212g	1.3009	6.79472	155.514	1.97601e-08	YALI0_F18920g
YER188W	2.70751	4.56044	532.383	4.44277e-15	YML091C	-1.08755	7.01219	335.387	2.67435e-13	YALI1_E21524g	2.84704	1.84203	37.9392	4.03934e-05	0	YALI1_F29635g	1.29976	5.62265	23.0982	0.000380349	YALI0_F22363g
YIL057C	2.69993	1.62572	70.2285	1.03164e-07	YIL165C	-1.11744	5.95828	198.801	2.46073e-11	YALI1_E39553g	2.83954	6.01859	370.724	1.1081e-10	YALI0_E33385g	YALI1_D16086g	1.29952	1.88493	14.5088	0.0023107	YALI0_D12947g
YJL164C	2.69843	6.19069	1706.29	1.15735e-19	YGL226C-A	-1.11756	4.52879	21.0306	0.000709193	YALI1_B30036g	2.83459	6.12174	415.628	5.5271e-11	YALI0_B23111g	YALI1_A07608g	1.29867	3.19254	55.6188	5.94703e-06	0
YDL238C	2.69084	5.12323	729.203	2.63094e-16	YCR021C	-1.16701	11.3005	245.365	4.06265e-12	YALI1_E27610g	2.83449	2.02834	76.6711	1.07754e-06	0	YALI1_A15185g	1.2954	1.64723	9.90454	0.00802913	0
YMR101C	2.68819	1.47566	83.8386	2.71767e-08	YCR107W	-1.1721	2.00669	42.9127	3.26683e-06	YALI1_D15807g	2.82945	1.50576	150.081	2.43054e-08	0	YALI1_A06594g	1.29205	4.87202	28.3948	0.00015525	YALI0_A06908g
YBR157C	2.67287	6.10293	508.061	6.10956e-13	YIL164C	-1.18159	6.04177	264.983	2.08945e-12	YALI1_B07043g	2.81727	3.86061	419.517	5.22215e-11	YALI0_B05060g	YALI1_C32609g	1.29202	8.14842	29.6747	0.000127313	YALI0_C23617g
YGR121C	2.67239	8.01456	1824.01	6.28658e-20	YJL212C	-1.18391	7.41194	329.778	3.101e-13	YALI1_D16891g	2.81584	6.22179	134.03	4.67871e-08	YALI0_D13662g	YALI1_F03481g	1.28961	8.63199	198.713	4.68104e-09	YALI0_F02255g
YKL188C	2.67024	6.40209	1201.59	2.84054e-18	YBR147W	-1.21038	6.39126	263.998	2.15792e-12	YALI1_C01129g	2.8133	4.66562	539.445	1.12255e-11	YALI0_C00847g	YALI1_D17482g	1.2896	5.44807	114.292	1.16512e-07	YALI0_D14322g
YER039C-A	2.66987	4.93682	423.193	8.19928e-14	YER053C-A	-1.23856	8.61947	126.834	1.59409e-08	YALI1_D02682g	2.81176	8.21747	160.335	1.65356e-08	YALI0_D02299g	YALI1_A07829g	1.2859	4.00555	44.7946	1.7897e-05	YALI0_A08195g
YER121W	2.66731	3.32902	162.871	2.29454e-10	YIR035C	-1.23979	7.18455	510.353	6.48183e-15	YALI1_B17261g	2.81095	3.09877	478.884	2.3276e-11	YALI0_B13046g	YALI1_A22454g	1.28569	11.1641	56.4831	5.48906e-06	YALI0_A21439g
YDR453C	2.66648	5.84038	789.06	1.29044e-16	YNL129W	-1.24427	5.57651	175.447	7.07156e-11	YALI1_B09476g	2.80946	1.50394	37.2162	4.4303e-05	0	YALI1_E40282g	1.28188	9.78246	205.35	3.85328e-09	YALI0_E33935g
YLR411W	2.65977	4.59737	364.545	1.28441e-13	YEL017C-A	-1.27135	4.89068	127.154	1.0128e-09	YALI1_D28973g	2.80946	2.40634	192.563	5.63729e-09	0	YALI1_F12917g	1.28055	9.91699	73.3296	1.37239e-06	YALI0_F09273g
YHR157W	2.64927	3.59339	278.149	1.37168e-12	YPL158C	-1.34886	6.33073	366.083	1.23763e-13	YALI1_F38296g	2.80125	6.6103	453.707	3.2378e-11	YALI0_F30657g	YALI1_F09317g	1.27838	6.6061	27.831	0.000169778	YALI0_F06259g
YKL163W	2.64642	8.01885	207.092	6.25019e-08	YAR068W	-1.36459	5.06136	200.458	2.29327e-11	YALI1_B01014g	2.79956	1.3837	47.4442	1.34158e-05	0	YALI1_E23790g	1.27371	6.92264	357.597	1.37916e-10	YALI0_E19899g
YGR066C	2.63832	5.21526	982.075	1.77795e-17	YEL040W	-1.3767	8.56812	386.459	7.67252e-14	YALI1_B28430g	2.79088	3.93737	432.754	4.321e-11	YALI0_B21824g	YALI1_E31947g	1.27071	9.66348	177.847	9.00701e-09	YALI0_E27005g
YGR144W	2.63673	5.30444	737.924	2.36334e-16	YDL037C	-1.58625	4.06858	128.374	9.37157e-10	YALI1_D00040g	2.78677	1.60886	155.678	1.96386e-08	YALI0_D00110g	YALI1_B28781g	1.26889	5.44954	12.009	0.00439955	YALI0_B22125g
YHR053C	2.63014	8.82483	912.326	7.98525e-17	YLL055W	-1.6115	6.28684	361.073	1.79661e-13	YALI1_E06056g	2.78308	5.86442	1076.28	1.5847e-13	YALI0_E05203g	YALI1_E26811g	1.26661	9.31887	221.136	2.48178e-09	YALI0_E22649g
YHR008C	2.62641	9.89809	1584.81	2.27335e-19	YDL039C	-1.63472	6.01735	297.327	1.71985e-12	YALI1_D36286g	2.75589	1.58611	153.78	2.1094e-08	YALI0_D00110g:2	YALI1_D16783g	1.26647	4.24868	32.7074	8.14841e-05	YALI0_D13574g
YNL115C	2.61992	8.77182	2031.52	2.34429e-20	YPL058C	-1.71502	5.60023	461.106	1.60192e-14	YALI1_D26454g	2.74795	1.94008	221.519	2.45638e-09	0	YALI1_A13454g	1.26602	9.24704	121.99	8.0333e-08	YALI0_A13387g
YHR097C	2.61392	9.1688	947.676	2.45712e-17	YLL053C	-1.89487	4.87543	317.944	4.27174e-13	YALI1_E41276g	2.73693	5.97292	549.948	9.97346e-12	YALI0_E34771g	YALI1_B15792g	1.26325	8.93439	223.272	2.34378e-09	YALI0_B11946g
YOL153C	2.59084	6.89852	2084.35	1.85295e-20	YLL052C	-2.48353	4.33527	26.9605	0.00072914	YALI1_A06634g	2.7367	3.05683	234.157	1.76477e-09	0	YALI1_C32786g	1.26168	5.79081	41.391	2.64569e-05	YALI0_C23771g
YPL123C	2.57245	6.68389	1443.97	5.31877e-19	YPR137C-A	-3.16542	5.40983	457.138	1.72996e-14	YALI1_F34737g	2.73015	1.36407	31.1107	0.000102653	0	YALI1_C29066g	1.25955	4.81071	41.9886	2.46577e-05	YALI0_C21021g
YGR254W	2.56896	10.8621	1138.36	4.64613e-18	YJR028W	-3.47988	6.73876	14.2255	0.00520186	YALI1_E16249g	2.72407	2.68975	72.9076	1.41591e-06	0	YALI1_D11686g	1.25858	6.17273	118.21	9.61608e-08	YALI0_D09229g
YDL110C	2.55146	8.93942	1525.49	3.22128e-19						YALI1_C26628g	2.72401	4.66572	157.462	1.83764e-08	YALI0_C19283g	YALI1_D13510g	1.2563	6.43329	120.216	8.73511e-08	YALI0_D10813g
YDR379C-A	2.55138	5.51808	687.958	4.44716e-16						YALI1_C19826g	2.72332	2.06318	65.8721	2.44163e-06	0	YALI1_D01431g	1.25513	6.39267	111.648	1.33084e-07	YALI0_D01265g
YBR018C	2.55127	2.77484	162.913	1.31528e-10						YALI1_D16354g	2.71982	1.25178	32.0868	8.90457e-05	0	YALI1_D13388g	1.25422	8.10891	15.1422	0.00198321	YALI0_D10725g
YNL077W	2.54674	7.99873	1205.13	2.76544e-18						YALI1_B21114g	2.71687	3.52073	300.398	3.95831e-10	YALI0_B16170g	YALI1_D15424g	1.25313	8.63648	86.5065	5.55793e-07	YALI0_D12400g
YIL155C	2.54393	8.22004	1955.26	3.32795e-20						YALI1_D25856g	2.7159	3.06057	146.561	2.78984e-08	0	YALI1_E24532g	1.25011	7.64376	83.1182	6.92737e-07	YALI0_E20691g
YGR053C	2.54358	4.12881	492.649	8.88314e-15						YALI1_A13334g	2.6968	3.6148	345.124	1.71042e-10	0	YALI1_F31798g	1.25	7.46045	36.1595	5.0836e-05	YALI0_F24409g
YLL041C	2.53287	8.62642	726.26	4.26255e-15						YALI1_A00241g	2.68924	4.2597	256.207	1.0303e-09	YALI0_A00198g	YALI1_F22978g	1.24652	9.93015	38.6546	3.69132e-05	YALI0_F17226g
YMR173W	2.53162	9.47148	943.948	2.54657e-17						YALI1_D25529g	2.68839	6.43448	1950.57	3.93932e-15	YALI0_D20196g	YALI1_F20931g	1.24597	1.38082	11.5449	0.00499806	0
YFL054C	2.52569	6.94116	1973.15	3.06161e-20						YALI1_B25676g	2.6735	7.88687	219.053	2.62557e-09	YALI0_B19602g	YALI1_F12871g	1.24591	6.12201	70.0101	1.76201e-06	0
YEL012W	2.52547	7.82132	2095.61	1.76368e-20						YALI1_D18115g	2.66204	1.47613	60.6766	3.77316e-06	0	YALI1_C11365g	1.24565	3.74352	16.0995	0.00158535	0
YJL016W	2.52237	7.29611	1842.5	5.73243e-20						YALI1_A19249g	2.66037	3.34436	213.194	3.08467e-09	0	YALI1_A02775g	1.24549	8.88542	99.1415	2.60168e-07	YALI0_A02310g
YIR014W	2.5215	5.08274	751.765	1.99838e-16						YALI1_C19395g	2.65611	5.61968	398.489	7.14289e-11	0	YALI1_C13890g	1.24345	7.59408	84.6762	6.2541e-07	YALI0_C09988g
YLR174W	2.51333	6.10847	1146.79	4.34429e-18						YALI1_F17302g	2.6482	3.15542	303.772	3.70045e-10	0	YALI1_C14725g	1.24229	2.54148	17.4836	0.00116289	0
YOR027W	2.50864	11.0166	1781.59	7.79675e-20						YALI1_E07019g	2.64552	7.54765	913.142	4.38453e-13	YALI0_E05841g	YALI1_B21004g	1.24086	4.62253	67.6208	2.12278e-06	YALI0_B16038g
YBR047W	2.48462	4.84642	504.441	7.19267e-15						YALI1_B00429g	2.64025	1.80619	111.33	1.35252e-07	YALI0_B00440g	YALI1_C04925g	1.24021	7.0853	81.0919	7.93274e-07	YALI0_C03696g
YAL005C	2.4803	11.4547	1371.87	8.48817e-19						YALI1_A03512g	2.63981	4.82166	432.702	4.32418e-11	YALI0_A03135g	YALI1_C26621g	1.24012	4.73437	17.7645	0.00109406	0
YER039C	2.45928	5.87254	883.627	4.63361e-17						YALI1_E23461g	2.63509	1.41729	69.4736	1.8364e-06	0	YALI1_F23551g	1.23653	6.60443	28.9584	0.000142151	YALI0_F17754g
YBR240C	2.45881	4.43865	548.562	3.39869e-15						YALI1_E14089g	2.6255	2.13548	83.6499	6.68854e-07	0	YALI1_C13410g	1.23617	8.32263	27.0979	0.000191091	YALI0_C09658g
YBR008C	2.45754	7.23683	2312.79	7.14341e-21						YALI1_C14500g	2.61222	1.68286	65.9216	2.43187e-06	YALI0_C10274g	YALI1_B30293g	1.23277	7.62708	103.461	2.04709e-07	YALI0_B23452g
YBR027C	2.4491	2.62166	139.591	4.72597e-10						YALI1_B05891g	2.61019	7.76681	338.575	1.92088e-10	YALI0_B04356g	YALI1_F03883g	1.23276	2.90156	20.9889	0.000565397	YALI0_F02607g
YHR139C-A	2.44726	1.41061	118.979	1.73377e-09						YALI1_B11448g	2.60924	4.16057	440.438	3.88101e-11	YALI0_B08448g	YALI1_F06797g	1.22858	4.37269	62.3735	3.26217e-06	YALI0_F04400g
YOR215C	2.44187	8.62324	1035.31	1.10092e-17						YALI1_C01072g	2.60694	8.16504	939.83	3.6688e-13	YALI0_C00803g	YALI1_C23723g	1.22648	1.81427	12.4186	0.00393993	YALI0_C16599g
YDR275W	2.43619	6.11187	793.002	1.23359e-16						YALI1_B00329g	2.60659	3.28178	134.148	4.6551e-08	YALI0_B00374g	YALI1_F24773g	1.22613	9.57854	164.532	1.42171e-08	YALI0_F18590g
YDR247W	2.4233	6.41089	1180	3.35031e-18						YALI1_B09132g	2.60237	4.69564	407.422	6.24101e-11	YALI0_B07051g	YALI1_E35963g	1.22299	8.2794	14.8806	0.00211148	YALI0_E30602g
YDR030C	2.41733	6.08007	589.273	1.12405e-14						YALI1_C03036g	2.6022	6.56039	366.241	1.19306e-10	YALI0_C02233g	YALI1_F20914g	1.22237	10.5189	94.6428	3.37365e-07	YALI0_F15587g
YOR237W	2.40316	2.76791	196.335	2.73575e-11						YALI1_E29137g	2.59958	7.19973	1076.64	1.58141e-13	YALI0_E24453g	YALI1_F09056g	1.22171	2.76678	15.0615	0.0020218	0
YOR100C	2.40086	5.00702	746.441	2.13079e-16						YALI1_E20142g	2.59836	3.72584	225.32	2.21972e-09	YALI0_E16885g	YALI1_E03999g	1.2208	5.25757	21.7392	0.000489596	YALI0_E03322g
YAL055W	2.39997	5.59044	827.396	8.40293e-17						YALI1_E27604g	2.5962	1.28618	94.495	3.40321e-07	0	YALI1_E16731g	1.21781	11.1648	215.841	2.86658e-09	YALI0_E13706g
YIL111W	2.39385	5.52697	722.017	2.87682e-16						YALI1_B06607g	2.59269	8.2841	282.49	5.73193e-10	YALI0_B04796g	YALI1_C13241g	1.21427	5.55646	55.6879	5.9088e-06	YALI0_C09548g
YJL137C	2.3922	7.35155	1912.85	4.06791e-20						YALI1_E13718g	2.59188	1.13371	62.8984	3.12071e-06	YALI0_E10835g	YALI1_B15733g	1.20971	5.37784	23.1263	0.000378411	YALI0_B11913g
YMR280C	2.38157	5.34629	654.038	7.01104e-16						YALI1_E37295g	2.59097	9.36565	366.436	1.18921e-10	0	YALI1_A03258g	1.20969	3.88719	37.473	4.28662e-05	YALI0_A02783g
YIL089W	2.37948	5.24395	614.285	1.23199e-15						YALI1_E14497g	2.58902	1.56798	96.7627	2.98084e-07	YALI0_E11649g	YALI1_C04351g	1.20627	4.10682	33.1503	7.65417e-05	YALI0_C03267g
YFR012W	2.36701	3.32616	251.211	3.31557e-12						YALI1_C11744g	2.58311	1.06237	46.4876	1.48643e-05	YALI0_C08547g	YALI1_E08351g	1.20389	7.25153	72.6149	1.44704e-06	YALI0_E07051g
YBR128C	2.36053	5.20346	682.398	4.78438e-16						YALI1_F29139g	2.58295	3.72666	184.002	7.37225e-09	YALI0_F22011g	YALI1_F13505g	1.20374	9.10333	147.448	2.69378e-08	YALI0_F09966g
YOR040W	2.36043	6.8352	1477.82	4.30484e-19						YALI1_D20505g	2.57642	2.34284	134.641	4.55772e-08	0	YALI1_C10762g	1.20312	3.15971	24.2227	0.00031097	YALI0_C08074g
YGR143W	2.35966	8.26901	1891.82	4.50117e-20						YALI1_F01755g	2.57238	1.27519	25.8056	0.000236725	YALI0_F01078g	YALI1_F04259g	1.20229	5.85018	81.1679	7.89208e-07	YALI0_F03047g
YEL049W	2.35629	4.00917	323.055	3.71478e-13						YALI1_B12966g	2.5721	9.29461	325.693	2.42919e-10	YALI0_B09625g	YALI1_C17728g	1.20008	2.79633	14.5134	0.00230812	YALI0_C12551g
YCR083W	2.34172	6.62668	1784.6	7.67742e-20						YALI1_A08126g	2.56011	4.53081	779.522	1.16536e-12	YALI0_A08404g	YALI1_D26666g	1.19998	4.13377	29.4419	0.000131928	YALI0_D21076g
YJL066C	2.33394	8.09311	1493.96	3.89821e-19						YALI1_E26592g	2.55925	2.53845	120.38	8.66711e-08	YALI0_E22550g	YALI1_F26654g	1.19368	9.19239	208.49	3.52161e-09	YALI0_F20020g
YDR374C	2.32959	1.0557	70.8545	9.65963e-08						YALI1_D31948g	2.55894	4.04158	432.959	4.30857e-11	0	YALI1_F04045g	1.19339	9.53369	161.326	1.59509e-08	YALI0_F02805g
YNL134C	2.32873	9.18291	1735.95	9.88595e-20						YALI1_D22143g	2.55847	1.29827	55.8452	5.8229e-06	0	YALI1_F29670g	1.19233	6.01944	63.5512	2.95458e-06	YALI0_F22429g
YNL274C	2.32685	6.70889	1654.27	1.5361e-19						YALI1_A17401g	2.55518	2.42355	67.415	2.15768e-06	YALI0_A17259g	YALI1_E26377g	1.18852	9.19438	68.3983	1.99671e-06	YALI0_E22374g
YOL104C	2.32534	1.44409	70.9176	9.59604e-08						YALI1_F02868g	2.55493	3.67554	392.947	7.77836e-11	0	YALI1_E38766g	1.18844	5.22828	37.5653	4.23631e-05	YALI0_E32747g
YCL048W	2.32351	2.32339	172.647	8.09428e-11						YALI1_E23498g	2.54625	2.54027	186.188	6.87642e-09	0	YALI1_F14160g	1.18721	2.74567	35.5812	5.48822e-05	0
YJL026W	2.32198	9.07918	1740.23	9.66603e-20						YALI1_A08107g	2.54354	1.65118	59.412	4.2148e-06	0	YALI1_B21070g	1.18616	7.34505	101.274	2.30864e-07	YALI0_B16104g
YLL023C	2.32029	6.53251	551.985	6.99733e-14						YALI1_E27846g	2.5421	4.50852	519.763	1.40977e-11	0	YALI1_A05031g	1.18414	8.41234	55.6797	5.91332e-06	YALI0_A04917g
YJR019C	2.31202	7.49385	611.83	4.37136e-14						YALI1_C07063g	2.54174	2.0882	123.675	7.42683e-08	0	YALI1_C06394g	1.18261	5.60936	27.7931	0.000170808	YALI0_C04906g
YDL021W	2.30873	6.47879	1064.1	8.58021e-18						YALI1_C18672g	2.53764	1.80991	50.6479	9.62978e-06	0	YALI1_F26967g	1.18235	8.90565	55.7107	5.89628e-06	YALI0_F20306g
YIR031C	2.30528	6.56278	612.142	1.69563e-14						YALI1_E11943g	2.53523	8.76387	1401.37	3.08085e-14	YALI0_E09603g	YALI1_B08123g	1.18106	5.29053	67.8858	2.07881e-06	YALI0_B06006g
YLR299W	2.30229	8.02084	1194.12	3.00648e-18						YALI1_E31649g	2.53475	1.98478	46.3098	1.5153e-05	0	YALI1_A03137g	1.17942	3.27195	50.6355	9.64181e-06	YALI0_A02629g
YLR438W	2.29976	5.83956	691.371	4.25319e-16						YALI1_F12562g	2.53381	6.77298	1017.22	2.24801e-13	YALI0_F08987g	YALI1_D27826g	1.17843	7.91164	38.8692	3.59384e-05	YALI0_D22022g
YGL045W	2.29768	6.85912	1556.91	2.674e-19						YALI1_E30561g	2.53369	3.45753	108.685	1.55002e-07	YALI0_E25784g	YALI1_E32033g	1.17709	8.70347	18.3542	0.000964381	YALI0_E27071g
YDR074W	2.29433	9.31996	1508.39	3.57074e-19						YALI1_E12013g	2.52916	1.645	102.912	2.10941e-07	0	YALI1_C11382g	1.17423	7.81614	56.9788	5.24491e-06	0
YLR284C	2.29339	6.09495	1102.75	6.20329e-18						YALI1_B25952g	2.52228	3.48926	138.992	3.79308e-08	YALI0_B19844g	YALI1_E03762g	1.17346	8.54077	150.7	2.37299e-08	YALI0_E03146g
YLR271W	2.29264	5.90432	681.842	4.81964e-16						YALI1_D21327g	2.51502	1.39936	77.8941	9.88508e-07	YALI0_D17314g	YALI1_C09467g	1.17198	6.35483	172.695	1.07047e-08	YALI0_C07128g
YEL030W	2.2906	5.73214	817.997	9.3178e-17						YALI1_M00131g	2.51224	1.13149	21.9636	0.00046926	YALIfMp03	YALI1_B00977g	1.17197	7.93822	144.435	3.03662e-08	YALI0_B00770g
YDR258C	2.2901	10.1227	1641.45	1.64926e-19						YALI1_C28370g	2.49773	4.41722	404.401	6.53035e-11	YALI0_C20273g	YALI1_F38317g	1.17142	4.98579	38.0069	4.00482e-05	YALI0_F30679g
YBR046C	2.28728	7.42533	1246	2.04099e-18						YALI1_A01537g	2.49568	8.36363	1152.63	1.03619e-13	YALI0_A01089g	YALI1_F22115g	1.16674	3.09194	20.4818	0.00062438	YALI0_F16577g
YNL092W	2.28597	5.16346	690.133	4.32242e-16						YALI1_E26296r	2.4945	1.55793	75.953	1.13414e-06	YALI0_E22308r	YALI1_C07170g	1.16613	8.34939	38.1953	3.91055e-05	YALI0_C05621g
YBR126C	2.27578	9.70974	1341.9	1.03822e-18						YALI1_C27996g	2.49401	6.56516	368.861	1.14252e-10	YALI0_C20053g	YALI1_E28631g	1.16337	8.56666	32.8602	7.97385e-05	YALI0_E24057g
YIR037W	2.26656	7.37101	1852.87	5.4452e-20						YALI1_E27182g	2.48941	4.62712	1006.61	2.39884e-13	YALI0_E23023g	YALI1_E01741g	1.16117	8.08626	31.491	9.70824e-05	YALI0_E01210g
YLR345W	2.2649	8.41112	1429.59	5.82754e-19						YALI1_F18641g	2.4883	2.38713	55.5421	5.98978e-06	0	YALI1_A21835g	1.16062	6.08879	88.4652	4.9104e-07	YALI0_A20790g
YOR003W	2.26329	6.53686	1026.8	1.18661e-17						YALI1_E10067g	2.48819	3.44043	223.309	2.34146e-09	YALI0_E08250g	YALI1_A06743g	1.15934	6.62423	78.435	9.51869e-07	YALI0_A07084g
YHR075C	2.26037	6.47097	997.288	1.54639e-17						YALI1_D14477g	2.48517	3.21958	110.971	1.37755e-07	YALI0_D11638g	YALI1_E24391g	1.1573	9.33219	163.896	1.4543e-08	YALI0_E20537g
YOL151W	2.25807	9.46468	1227.77	2.33427e-18						YALI1_A06625g	2.48504	2.3082	147.568	2.68105e-08	YALI0_A06952g	YALI1_F36321g	1.15522	3.88759	12.0092	0.00439934	YALI0_F28589g
YJR152W	2.24039	5.37761	827.497	8.39363e-17						YALI1_C17343g	2.48007	2.05026	96.5797	3.01258e-07	0	YALI1_F16656g	1.15429	8.42539	145.433	2.9178e-08	YALI0_F12463g
YDR222W	2.23941	6.97586	1537.44	2.99967e-19						YALI1_E20544g	2.47738	3.69177	194.463	5.31956e-09	YALI0_E17281g	YALI1_B30039g	1.15355	6.98871	174.068	1.02185e-08	YALI0_B23122g
YGR027W-A	2.23511	6.01943	873.373	5.15029e-17						YALI1_E08937g	2.47173	6.67977	768.729	1.27007e-12	YALI0_E07535g	YALI1_C08952g	1.15162	3.14719	19.3344	0.000786341	YALI0_C06710g
YLR356W	2.23507	8.23138	943.082	2.56784e-17						YALI1_F27716g	2.46983	6.45561	631.559	4.26306e-12	YALI0_F20834g	YALI1_B05072g	1.15111	8.62038	104.425	1.94289e-07	YALI0_B03630g
YJR061W	2.23117	6.80728	1577.86	2.36659e-19						YALI1_A07632g	2.46877	2.88828	51.5958	8.7586e-06	0	YALI1_E00280g	1.15074	7.08835	186.636	6.77968e-09	0
YIL167W	2.22816	5.93016	1200.86	2.85609e-18						YALI1_C24200g	2.4634	7.05403	1235.92	6.72122e-14	YALI0_C16929g	YALI1_B08263g	1.15066	4.486	42.7948	2.24506e-05	YALI0_B06160g
YJL103C	2.22816	6.47962	1214.35	2.57999e-18						YALI1_A07635g	2.45285	3.37186	364.141	1.23544e-10	0	YALI1_F30852g	1.15055	5.80348	124.987	6.99081e-08	YALI0_F23529g
YNL144C	2.22489	6.13559	1063.67	8.61157e-18						YALI1_B22351g	2.44991	5.16674	374.839	1.03623e-10	YALI0_B17160g	YALI1_D18408g	1.15016	5.86076	51.7922	8.58971e-06	YALI0_D15114g
YGR174C	2.22471	9.12848	936.388	2.73921e-17						YALI1_E37669g	2.44991	1.87453	151.02	2.34396e-08	0	YALI1_D33428g	1.14629	5.54205	111.482	1.34209e-07	YALI0_D25212g
YBR280C	2.22311	6.77874	1233.8	2.23239e-18						YALI1_B00731g	2.44946	1.42382	38.6755	3.68173e-05	0	YALI1_D14199g	1.14461	9.10137	43.0871	2.17076e-05	YALI0_D11330g
YPR149W	2.21513	10.204	791.865	1.24971e-16						YALI1_F17337g	2.44833	4.36541	292.425	4.65502e-10	YALI0_F12925g	YALI1_F21547g	1.14189	4.74236	15.8567	0.0016767	YALI0_F16071g
YJL219W	2.21071	4.30526	572.785	2.30782e-15						YALI1_C17078g	2.44114	6.32804	163.041	1.49946e-08	YALI0_C12166g	YALI1_F23560g	1.14163	3.96474	25.3893	0.000254038	0
YPL027W	2.20869	1.91896	105.859	4.41276e-09						YALI1_D29074g	2.44033	2.05382	111.584	1.33514e-07	0	YALI1_A13637g	1.14091	1.65835	17.4341	0.00117554	0
YNL332W	2.20124	4.0894	451.083	1.94782e-14						YALI1_C19181g	2.44015	3.96887	155.622	1.968e-08	0	YALI1_F20788g	1.13976	5.37756	129.137	5.79581e-08	YALI0_F15433g
YFL058W	2.18945	3.55166	221.792	9.6777e-12						YALI1_C15674g	2.42822	4.16974	529.426	1.25928e-11	YALI0_C11209g	YALI1_C26628g	1.13845	4.66572	17.2934	0.00121237	YALI0_C19283g
YOR328W	2.18597	6.50512	1438.58	5.50369e-19						YALI1_A19398g	2.42378	5.4209	312.103	3.14286e-10	YALI0_A18524g	YALI1_C30086g	1.13594	5.63807	9.52613	0.00900741	YALI0_C21789g
YGL180W	2.17625	7.08973	1215.63	2.55523e-18						YALI1_E24487g	2.41294	6.17635	275.541	6.65802e-10	YALI0_E20647g	YALI1_E23854g	1.13311	5.4768	35.3742	5.64204e-05	YALI0_E19965g
YOL032W	2.17614	7.28582	960.157	2.1821e-17						YALI1_C03286g	2.40992	3.18808	182.853	7.64935e-09	0	YALI1_F38869g	1.13288	5.74113	65.8951	2.43708e-06	YALI0_F31185g
YDL129W	2.17224	5.77142	1095.6	6.58132e-18						YALI1_F32056g	2.40936	1.80748	35.774	5.34932e-05	0	YALI1_F39645g	1.12954	6.56361	100.467	2.41472e-07	YALI0_F32021g
YDL130W-A	2.17183	8.12247	1005.58	1.43434e-17						YALI1_D31482g	2.40115	8.44416	1240.04	6.58406e-14	YALI0_D24101g	YALI1_B05646g	1.12619	9.15547	16.9949	0.00129504	YALI0_B04224g
YBR033W	2.16799	6.3119	1013.67	1.33367e-17						YALI1_F07042g	2.39964	3.79129	199.649	4.55259e-09	YALI0_F04598g	YALI1_F31183g	1.1243	1.96138	10.5168	0.00669708	0
YMR053C	2.16741	6.10603	1097.68	6.46871e-18						YALI1_F09433g	2.39573	8.53258	1053.41	1.81023e-13	YALI0_F06358g	YALI1_F34095g	1.12286	5.80787	50.9826	9.31119e-06	YALI0_F26675g
YNR007C	2.16219	7.51099	1122.35	5.28489e-18						YALI1_E13863g	2.39388	1.63588	142.383	3.29917e-08	0	YALI1_D24054g	1.12147	9.48563	40.5134	2.93828e-05	YALI0_D18964g
YFL021W	2.16055	8.74438	666.648	1.12073e-15						YALI1_C31649g	2.38866	8.67354	130.366	5.4886e-08	YALI0_C22924g	YALI1_B05483g	1.12107	5.33604	69.0289	1.90081e-06	YALI0_B04092g
YDL020C	2.16026	9.77063	1086.73	7.08636e-18						YALI1_C24767g	2.38575	1.28288	79.8839	8.61246e-07	YALI0_C17413g	YALI1_F34105g	1.11881	6.48015	137.372	4.05896e-08	YALI0_F26697g
YLR251W	2.15588	5.65036	1030.56	1.14788e-17						YALI1_D28963g	2.38568	2.84367	184.007	7.37118e-09	0	YALI1_E13329g	1.11571	4.06681	35.9299	5.23999e-05	YALI0_E10483g
YDR001C	2.15319	8.85792	1155.83	4.04467e-18						YALI1_C14910g	2.38347	1.23325	64.4795	2.7357e-06	0	YALI1_D36215g	1.11497	3.74431	19.511	0.000758474	0
YIL107C	2.15118	7.53272	1192.08	3.05359e-18						YALI1_B06089g	2.38268	3.41287	360.218	1.31938e-10	0	YALI1_A10529g	1.11496	4.71396	60.1023	3.9667e-06	YALI0_A10571g
YBR186W	2.14876	3.94592	345.251	2.07311e-13						YALI1_B27564g	2.37711	3.84981	215.352	2.90551e-09	YALI0_B21142g	YALI1_A15482g	1.11392	6.15088	50.9023	9.38647e-06	YALI0_A15400g
YOR161C	2.14408	7.12046	1387.77	7.6409e-19						YALI1_D10243g	2.37558	1.28976	27.7489	0.00017202	0	YALI1_A04817g	1.11385	3.40776	28.2126	0.000159782	YALI0_A04675g
YKR106W	2.14406	5.63562	1054.59	9.30953e-18						YALI1_F00261g	2.37359	9.52314	701.826	2.22672e-12	YALI0_F00220g	YALI1_E38193g	1.11319	3.22731	30.6326	0.000110189	YALI0_E32219g
YMR085W	2.14306	5.75011	845.172	6.93256e-17						YALI1_D00515g	2.37027	7.56619	1162.3	9.8383e-14	YALI0_D00495g	YALI1_F12138g	1.11303	8.06265	95.097	3.28467e-07	YALI0_F08701g
YHR106W	2.13924	7.56306	1753.63	9.01108e-20						YALI1_E26118g	2.36723	3.31359	242.064	1.44727e-09	YALI0_E22132g	YALI1_F37481g	1.11268	4.68477	24.968	0.000273077	YALI0_F29931g
YBR269C	2.13908	7.1257	748.983	2.87923e-16						YALI1_E33094g	2.36512	2.05736	71.6642	1.55376e-06	YALI0_E27984g	YALI1_B12409g	1.11185	6.15892	88.8505	4.79356e-07	YALI0_B09273g
YNR002C	2.13276	6.03681	779.804	1.43563e-16						YALI1_E41647g	2.36422	7.07426	1720.69	8.59792e-15	YALI0_E35046g	YALI1_B25319g	1.10908	3.77344	49.5886	1.07248e-05	0
YPR184W	2.13266	7.62414	1228.96	2.31374e-18						YALI1_D36255g	2.3631	7.04004	1773.56	7.12216e-15	0	YALI1_A09010g	1.10896	7.29909	155.991	1.94106e-08	YALI0_A09284g
YLR254C	2.12872	5.63782	312.154	8.7069e-12						YALI1_F15367g	2.36299	5.68451	598.638	5.92454e-12	YALI0_F11627g	YALI1_A10708g	1.10705	9.25775	23.973	0.000325012	YALI0_A10659g
YJL043W	2.11751	2.42115	146.75	3.13084e-10						YALI1_D30420g	2.36258	4.90062	206.556	3.7218e-09	YALI0_D23485g	YALI1_E24201g	1.10653	9.16319	158.801	1.74903e-08	YALI0_E20405g
YDL181W	2.11442	5.7791	654.725	6.9451e-16						YALI1_D08798g	2.36182	4.84922	526.988	1.29541e-11	YALI0_D06864g	YALI1_E16556g	1.10531	9.74599	52.1999	8.25111e-06	YALI0_E13574g
YMR159C	2.11352	4.6304	293.923	8.48625e-13						YALI1_C18435g	2.36086	1.71485	41.4728	2.62019e-05	0	YALI1_D07348g	1.10404	8.28034	29.0561	0.000140014	YALI0_D05731g
YIL077C	2.10641	6.8368	1754.41	8.9741e-20						YALI1_D18251g	2.35982	8.35715	900.235	4.78805e-13	YALI0_D15026g	YALI1_E40785g	1.10342	5.81788	49.2188	1.11406e-05	YALI0_E34397g
YDR022C	2.09822	5.84028	1042.18	1.03666e-17						YALI1_F33008g	2.35977	6.41773	1009.65	2.35446e-13	YALI0_F25685g	YALI1_B22793g	1.10252	8.98208	199.51	4.57153e-09	YALI0_B17622g
YER035W	2.09733	7.42457	1175.43	3.47083e-18						YALI1_B21155g	2.358	6.37805	638.303	3.99343e-12	YALI0_B16214g	YALI1_C29595g	1.10212	6.36046	95.5408	3.20035e-07	0
YML118W	2.09166	4.90984	389.199	7.208e-14						YALI1_F22568g	2.35714	8.07474	887.559	5.22684e-13	YALI0_F16896g	YALI1_C08523g	1.10068	4.10287	40.733	2.86167e-05	YALI0_C06424g
YKR046C	2.08682	11.1237	719.484	2.96943e-16						YALI1_A18470g	2.35096	4.27843	241.187	1.47899e-09	0	YALI1_F37068g	1.1006	6.78701	190.675	5.97514e-09	YALI0_F29491g
YDL078C	2.08292	8.32441	1356.63	9.39877e-19						YALI1_A02998g	2.34945	1.86585	150.757	2.36781e-08	YALI0_A02475g	YALI1_D19829g	1.09742	5.33326	31.4772	9.72777e-05	0
YDL199C	2.07796	6.74468	1131.64	4.90318e-18						YALI1_A18590g	2.34943	1.44051	38.6135	3.71035e-05	0	YALI1_F25556g	1.09714	4.09503	20.1617	0.000665304	YALI0_F19140g
YJL153C	2.07787	9.47844	1021.5	1.24365e-17						YALI1_E22245g	2.34805	1.92072	50.1205	1.01579e-05	0	YALI1_D22864g	1.09593	5.73121	105.366	1.84701e-07	YALI0_D18293g
YFL020C	2.07313	2.65181	213.037	1.3656e-11						YALI1_E32223g	2.34753	1.73997	120.246	8.72266e-08	YALI0_E27225g	YALI1_A22275g	1.09331	7.96298	60.9597	3.6818e-06	YALI0_A21307g
YFL055W	2.0713	5.50921	674.718	5.29779e-16						YALI1_E41737g	2.33633	3.68607	92.5477	3.82206e-07	0	YALI1_F22867g	1.09294	6.62537	59.566	4.15794e-06	YALI0_F17072g
YDR513W	2.06975	6.32808	828.149	8.33401e-17						YALI1_A22539g	2.33378	6.93624	1848	5.514e-15	0	YALI1_E17754g	1.09219	6.97305	185.363	7.05885e-09	YALI0_E14751g
YBR101C	2.06935	8.65522	1211.4	2.63779e-18						YALI1_D24333g	2.32983	4.73576	277.178	6.4252e-10	YALI0_D19184g	YALI1_F17472g	1.09195	8.90713	104.354	1.95029e-07	YALI0_F13013g
YGR180C	2.06929	10.1581	1080.56	7.4627e-18						YALI1_F01796g	2.32673	3.31287	173.125	1.05495e-08	YALI0_F01100g	YALI1_B00214g	1.09116	7.87202	52.7915	7.78691e-06	YALI0_B00220g
YJL212C	2.06516	7.41194	975.937	1.88207e-17						YALI1_F28915g	2.32597	4.29597	317.942	2.80995e-10	YALI0_F21857g	YALI1_B09090g	1.08923	7.25686	50.817	9.46725e-06	YALI0_B07007g
YOR020W-A	2.06385	6.18961	525.236	1.03185e-14						YALI1_E00115g	2.32141	7.00169	1833.76	5.78606e-15	0	YALI1_D02804g	1.08813	4.2875	22.7176	0.000407794	YALI0_D02343g
YDL214C	2.06292	5.34592	728.798	2.64416e-16						YALI1_A01240g	2.31359	2.24973	55.9356	5.77418e-06	YALI0_A00935g	YALI1_E33285g	1.08698	5.96587	87.9506	5.07161e-07	YALI0_E28237g
YER101C	2.06002	6.70727	721.224	2.90546e-16						YALI1_A13019g	2.31284	3.7568	312.749	3.10384e-10	YALI0_A13013g	YALI1_B05364g	1.08666	10.9601	60.3422	3.8845e-06	YALI0_B03982g
YOL071W	2.05606	7.53906	1278.35	1.61579e-18						YALI1_F33143g	2.30988	3.42572	203.724	4.03912e-09	YALI0_F25773g	YALI1_C18383g	1.08533	4.82355	11.731	0.00474728	0
YKL217W	2.05291	5.99331	586.141	1.87687e-15						YALI1_D14670g	2.30448	7.53261	1145	1.07974e-13	YALI0_D11836g	YALI1_E07522g	1.08396	6.00171	38.4823	3.77188e-05	YALI0_E06237g
YOR052C	2.05231	8.73291	1090.8	6.84951e-18						YALI1_C28396g	2.30346	3.3269	114.881	1.13157e-07	YALI0_C20295g	YALI1_B15928g	1.08368	7.05111	41.3951	2.64441e-05	YALI0_B12078g
YBR056W	2.05094	7.17599	1073.35	7.93129e-18						YALI1_B01030g	2.30337	3.50874	392.418	7.84229e-11	YALI0_B00748g	YALI1_C24707g	1.08258	10.8816	104.5	1.93494e-07	YALI0_C17347g
YGR052W	2.04975	5.48222	469.558	1.36272e-14						YALI1_E27834g	2.30148	3.80613	398.121	7.18317e-11	0	YALI1_D33901g	1.0814	2.64334	14.2774	0.00244575	0
YIL146C	2.04087	6.37161	849.83	6.59611e-17						YALI1_D08621g	2.30078	1.74788	22.4461	0.000428787	YALI0_D06710g	YALI1_C04302g	1.08107	5.66781	17.9941	0.0010413	YALI0_C03223g
YNL007C	2.04049	10.1355	990.923	1.63894e-17						YALI1_E31050g	2.29627	7.19106	715.219	1.98186e-12	YALI0_E26191g	YALI1_C12725g	1.08072	7.20701	71.9304	1.52298e-06	YALI0_C09185g
YPL004C	2.04032	9.12888	928.972	2.94403e-17						YALI1_F36996g	2.29392	7.97484	450.833	3.3659e-11	YALI0_F29359g	YALI1_F25908g	1.08046	5.85937	39.8314	3.19173e-05	YALI0_F19448g
YHR171W	2.03954	5.9219	827.788	8.36698e-17						YALI1_F15817g	2.28692	7.19073	234.183	1.76361e-09	YALI0_F11979g	YALI1_F19579g	1.08018	4.63719	28.6307	0.000149604	YALI0_F14641g
YBR139W	2.0379	7.39241	1119.06	5.42808e-18						YALI1_C00368g	2.28035	5.30595	433.692	4.26434e-11	YALI0_C00341g	YALI1_A05869g	1.0793	1.8211	10.561	0.00661142	0
YER116C	2.0358	6.20914	741.078	2.27409e-16						YALI1_A15274g	2.27803	1.72263	50.5212	9.75369e-06	YALI0_A15169g	YALI1_A21156g	1.07601	7.0265	85.3327	5.99338e-07	YALI0_A20108g
YMR040W	2.03507	3.64522	138.713	5.35971e-10						YALI1_C01356g	2.27041	2.38144	151.389	2.3109e-08	YALI0_C00979g	YALI1_F12666g	1.07553	3.83924	53.6125	7.19198e-06	YALI0_F09097g
YDR223W	2.03041	5.94287	860.432	5.89577e-17						YALI1_A16020g	2.26587	1.50889	57.0833	5.19504e-06	0	YALI1_E09568g	1.07457	5.97261	49.9511	1.03346e-05	YALI0_E07920g
YIR016W	2.0301	6.37397	795.198	1.20315e-16						YALI1_D26064g	2.26245	1.47353	28.3735	0.000155771	0	YALI1_F09230g	1.07354	8.10096	18.2269	0.00099079	YALI0_F06160g
YCL073C	2.02528	2.89146	186.158	4.29267e-11						YALI1_F16715g	2.25899	2.0617	166.911	1.30714e-08	0	YALI1_D30618g	1.07217	9.24812	51.4124	8.9198e-06	YALI0_D23683g
YAR020C	2.01918	2.43779	137.886	5.22762e-10						YALI1_A04341g	2.2473	4.52446	214.417	2.98159e-09	YALI0_A04059g	YALI1_F13366g	1.07136	5.01352	9.65243	0.00866613	YALI0_F09768g
YKR058W	2.01007	6.47083	1118.6	5.44811e-18						YALI1_A16028g	2.24625	4.43685	305.176	3.59886e-10	YALI0_A16082g	YALI1_A14510g	1.07132	1.96063	17.428	0.00117711	0
YGL183C	2.00022	2.2228	97.9345	8.15167e-09						YALI1_F30841g	2.24156	6.75979	1202.11	7.98371e-14	YALI0_F23507g	YALI1_F04070g	1.06928	5.82493	50.8271	9.45765e-06	YALI0_F02827g
YLR004C	1.99837	4.70191	417.082	3.90633e-14						YALI1_M00010r	2.23862	3.94132	13.0397	0.00401879	YALIfMr30	YALI1_D33552g	1.06735	6.02474	147.131	2.72766e-08	YALI0_D25278g
YPL012W	-1.84349	7.48156	1191.05	3.07759e-18						YALI1_E37264g	2.23804	6.82729	720.544	1.89328e-12	YALI0_E31581g	YALI1_E30815g	1.06523	7.70341	75.0338	1.2117e-06	YALI0_E25982g
YGL009C	-1.84304	10.325	872.285	5.2088e-17						YALI1_D18383g	2.23736	4.0084	208.835	3.48717e-09	YALI0_D15092g	YALI1_A06416g	1.06447	5.19473	41.2606	2.68695e-05	YALI0_A06743g
YAL040C	-1.84244	7.00737	850.206	6.56975e-17						YALI1_F09056g	2.2359	2.76678	81.0975	7.92974e-07	0	YALI1_A19398g	1.06355	5.4209	36.0386	5.16528e-05	YALI0_A18524g
YDL082W	-1.84197	8.5943	775.191	1.5147e-16						YALI1_F37658g	2.23274	5.76536	564.06	8.53748e-12	YALI0_F30063g	YALI1_D13298g	1.06348	7.86087	70.8528	1.65213e-06	YALI0_D10659g
YML018C	-1.83688	7.06039	1294.29	1.44321e-18						YALI1_D12877g	2.23254	1.57974	48.5665	1.19205e-05	0	YALI1_E02966g	1.06288	6.60838	46.0944	1.55117e-05	YALI0_E02354g
YLR406C	-1.83575	7.58981	901.232	3.87518e-17						YALI1_E37687g	2.2296	2.05863	81.2098	7.8698e-07	0	YALI1_A21617g	1.05925	4.8112	18.1824	0.00100023	YALI0_A20570g
YNL001W	-1.83471	4.78719	445.101	2.1933e-14						YALI1_F28222g	2.22797	2.68418	107.742	1.62836e-07	YALI0_F21384g	YALI1_B16544g	1.05902	8.81094	100.702	2.38334e-07	YALI0_B12562g
YBL087C	-1.83467	7.4151	578.467	2.9329e-15						YALI1_F13793g	2.22741	7.09167	572.756	7.77224e-12	YALI0_F10175g	YALI1_F21056g	1.05848	1.28462	13.5944	0.00290145	YALI0_F15675g
YJR123W	-1.83454	10.1242	925.405	3.04854e-17						YALI1_C08834g	2.22601	9.65969	715.126	1.98344e-12	YALI0_C06578g	YALI1_F13220g	1.05845	8.54029	90.7619	4.25953e-07	YALI0_F09669g
YJL157C	-1.83307	6.39453	471.388	2.18521e-14						YALI1_B14013g	2.2248	7.90469	1233.25	6.81223e-14	YALI0_B10384g	YALI1_C29148g	1.05771	5.87147	20.4717	0.000625621	YALI0_C21109g
YFR055W	-1.83026	4.87397	475.461	1.21918e-14						YALI1_E37764g	2.22466	8.78677	879.666	5.52365e-13	YALI0_E31797g	YALI1_F38116g	1.05745	7.8097	87.7365	5.14052e-07	YALI0_F30481g
YNL231C	-1.82913	7.45432	671.947	5.49779e-16						YALI1_E17508g	2.21731	6.96434	356.737	1.39946e-10	YALI0_E14509g	YALI1_D26360g	1.05693	9.65526	69.597	1.81898e-06	YALI0_D20768g
YIL069C	-1.82753	7.59002	913.238	3.43716e-17						YALI1_B26550g	2.21604	5.1777	825.941	8.15366e-13	YALI0_B20284g	YALI1_C05710g	1.05622	4.12563	11.4554	0.00512409	YALI0_C04257g
YLR448W	-1.82387	8.19964	632.109	9.52767e-16						YALI1_C06298g	2.2148	7.1813	726.33	1.80219e-12	YALI0_C04796g	YALI1_C09230g	1.05418	9.23451	27.6809	0.000173905	YALI0_C06886g
YBR248C	-1.82368	8.93778	871.82	5.234e-17						YALI1_C30760g	2.21309	3.5474	216.263	2.83353e-09	0	YALI1_E06015g	1.05334	9.01255	116.138	1.06358e-07	YALI0_E05137g
YOR340C	-1.82035	5.94323	472.553	1.2877e-14						YALI1_D08174g	2.20846	3.03173	252.589	1.12191e-09	YALI0_D06369g	YALI1_F15367g	1.05305	5.68451	69.4214	1.84382e-06	YALI0_F11627g
YPR158W-B	-1.81926	7.93925	1001.04	1.49459e-17						YALI1_C16961g	2.20802	7.63098	1122.63	1.22024e-13	YALI0_C12100g	YALI1_D03144g	1.05153	4.85224	75.2992	1.18869e-06	YALI0_D02585g
YIR034C	-1.81769	10.6149	550.6	3.28773e-15						YALI1_A21175g	2.19777	4.51721	228.253	2.0551e-09	YALI0_A20130g	YALI1_B17569g	1.05073	6.93295	56.088	5.69311e-06	YALI0_B13200g
YER044C-A	-1.81751	2.45538	117.137	1.96579e-09						YALI1_A01434g	2.18751	1.69529	68.1473	2.03644e-06	0	YALI1_F29798g	1.04999	7.68161	79.1534	9.05621e-07	YALI0_F22561g
YJL177W	-1.81662	8.17003	782.571	1.39041e-16						YALI1_C22481g	2.1834	1.76703	16.3814	0.00148645	0	YALI1_D02680g	1.04709	2.31643	10.79	0.00618732	0
YCR043C	-1.81503	4.76325	464.128	1.51143e-14						YALI1_C04553g	2.18139	5.45818	158.188	1.78897e-08	YALI0_C03443g	YALI1_F39457g	1.04684	7.64035	31.154	0.000102	YALI0_F31867g
YPL220W	-1.81466	8.53009	1010.13	1.37681e-17						YALI1_E40603g	2.17746	7.09549	533.61	1.19995e-11	YALI0_E34221g	YALI1_E13514g	1.04351	8.29767	136.548	4.2024e-08	YALI0_E10637g
YBR048W	-1.8129	8.03372	655.952	6.82915e-16						YALI1_C04570g	2.17735	5.91973	722.852	1.85632e-12	YALI0_C03465g	YALI1_F11871g	1.04142	4.91703	23.8279	0.000333509	YALI0_F08459g
YBR004C	-1.81224	4.39312	141.733	1.2125e-09						YALI1_D35325g	2.17585	3.55793	249.049	1.22083e-09	0	YALI1_E19138g	1.03899	5.66135	15.2747	0.00192174	YALI0_E15994g
YOR243C	-1.80643	6.54979	963.049	2.12337e-17						YALI1_B27399g	2.17578	8.6847	952.037	3.38723e-13	YALI0_B20966g	YALI1_F33579g	1.03581	4.78298	39.3483	3.38669e-05	YALI0_F26125g
YBR142W	-1.80407	6.28464	674.667	5.30138e-16						YALI1_F16199g	2.16909	5.58006	385.351	8.75881e-11	0	YALI1_B20378g	1.03321	9.82348	67.8697	2.08145e-06	YALI0_B15510g
YDR091C	-1.80325	7.14143	740.711	2.28429e-16						YALI1_D21543g	2.16492	2.34958	90.8851	4.22755e-07	YALI0_D17556g	YALI1_E38706g	1.0327	8.95557	77.8925	9.88617e-07	YALI0_E32703g
YMR242C	-1.80086	8.64787	236.501	7.28362e-10						YALI1_E09505r	2.16022	1.42322	15.5777	0.00178931	YALI0_E07854r	YALI1_F26234g	1.0326	7.49634	156.283	1.91997e-08	YALI0_F19778g
YFR030W	-1.79156	9.45186	611.036	1.29209e-15						YALI1_A16004g	2.15828	7.3853	911.252	4.44106e-13	YALI0_A16060g	YALI1_D14915g	1.03253	6.26754	92.8342	3.75684e-07	YALI0_D12056g
YLL008W	-1.7911	7.33281	667.492	5.83713e-16						YALI1_D02444g	2.15732	8.59885	947.12	3.49753e-13	YALI0_D02167g	YALI1_B16239g	1.03146	9.99586	103.94	1.99454e-07	YALI0_B12342g
YML085C	-1.78938	7.94098	885.465	4.5472e-17						YALI1_D14986g	2.1557	9.66733	527.456	1.28838e-11	YALI0_D12078g	YALI1_D25450g	1.02987	6.42268	91.7796	4.00352e-07	YALI0_D20152g
YJL097W	-1.78832	5.29099	166.148	1.61864e-09						YALI1_E32489g	2.15487	2.21845	65.8173	2.45249e-06	YALI0_E27588g	YALI1_F15817g	1.02834	7.19073	26.6627	0.000205211	YALI0_F11979g
YDR321W	-1.78614	5.7684	721.04	2.91213e-16						YALI1_F11337g	2.15185	3.35624	126.905	6.40619e-08	0	YALI1_D17030g	1.02758	8.7343	19.0377	0.000835847	YALI0_D13728g
YJL088W	-1.78494	8.44407	712.534	3.24109e-16						YALI1_B21493g	2.15007	11.3584	535.432	1.17515e-11	YALI0_B16500g	YALI1_F21279g	1.02709	5.03507	70.705	1.67081e-06	YALI0_F15807g
YIL078W	-1.77822	8.26779	1061.21	8.79465e-18						YALI1_B27984g	2.14126	5.21376	347.295	1.64663e-10	YALI0_B21494g	YALI1_A07405g	1.02669	4.02554	32.8685	7.96438e-05	YALI0_A07865g
YMR189W	-1.77792	7.84135	504.759	1.42509e-14						YALI1_C32667g	2.14099	5.46428	556.375	9.28725e-12	YALI0_C23661g	YALI1_C07613g	1.02598	4.75016	36.338	4.96582e-05	YALI0_C05929g
YAL023C	-1.77712	7.95727	782.174	1.3968e-16						YALI1_D35435g	2.14052	8.75093	872.933	5.79232e-13	YALI0_D26906g	YALI1_B21043g	1.02565	1.66475	10.5866	0.00656243	0
YLR285W	-1.7767	6.49755	1179.82	3.3548e-18						YALI1_D35870g	2.13688	8.50762	378.557	9.7591e-11	YALI0_D27236g	YALI1_F03494g	1.02157	6.6679	43.0403	2.18246e-05	YALI0_F02277g
YLR435W	-1.77512	5.52978	534.196	4.30973e-15						YALI1_B16087g	2.13634	2.1851	133.561	4.77434e-08	YALI0_B12254g	YALI1_E35410g	1.02103	6.20646	72.0603	1.50823e-06	YALI0_E29975g
YML063W	-1.77506	10.1095	730.764	2.58068e-16						YALI1_D09453g	2.13399	4.12174	323.887	2.51224e-10	YALI0_D07392g	YALI1_A10318g	1.01878	10.5181	44.4969	1.85015e-05	YALI0_A10362g
YOR312C	-1.77322	8.75859	703.488	3.63677e-16						YALI1_F34141g	2.13392	4.57692	543.796	1.06859e-11	YALI0_F26763g	YALI1_D03412g	1.01869	7.35676	45.2752	1.69684e-05	YALI0_D02739g
YPR132W	-1.77284	8.23225	436.1	1.17966e-13						YALI1_E20125g	2.13189	2.88918	104.276	1.95858e-07	YALI0_E16863g	YALI1_F32597g	1.01711	10.8423	99.5025	2.54915e-07	YALI0_F25289g
YCR087C-A	-1.77125	6.35061	659.083	6.54266e-16						YALI1_D11623g	2.13074	5.98879	881.405	5.45659e-13	YALI0_D09141g	YALI1_E15583g	1.01559	8.9341	157.616	1.8272e-08	YALI0_E12617g
YBR130C	-1.76713	6.21519	557.253	2.95244e-15						YALI1_D23142g	2.13047	1.37573	31.9906	9.02892e-05	YALI0_D18480g	YALI1_F37320g	1.01211	9.18244	91.3277	4.11494e-07	YALI0_F29821g
YLR092W	-1.75998	8.44946	972.77	1.93841e-17						YALI1_B16922g	2.12967	5.98543	130.253	5.516e-08	YALI0_B12760g	YALI1_B21250g	1.01032	8.26999	45.0113	1.74712e-05	YALI0_B16280g
YJL133C-A	-1.75866	7.11145	1055.37	9.24731e-18						YALI1_E23521g	2.12907	2.36445	141.08	3.47954e-08	0	YALI1_D22237g	1.00986	7.17717	107.507	1.64857e-07	YALI0_D17930g
YJR069C	-1.75448	5.60919	673.934	5.35356e-16						YALI1_E09817g	2.1155	7.78303	369.221	1.13576e-10	YALI0_E08085g	YALI1_C07664g	1.0096	2.14672	14.0088	0.00261427	0
YGL078C	-1.75179	7.03852	953.633	2.32134e-17						YALI1_D08239g	2.10774	2.93573	270.683	7.4091e-10	0	YALI1_B03314g	1.00654	6.5755	76.6154	1.08181e-06	YALI0_B02222g
YGL016W	-1.75173	5.82856	520.459	5.44017e-15						YALI1_B04007g	2.10575	2.29712	97.3427	2.88279e-07	YALI0_B02596g	YALI1_D06638g	1.00423	6.14236	33.1185	7.6885e-05	YALI0_D05071g
YDR400W	-1.7512	5.34466	540.911	3.85397e-15						YALI1_E35168g	2.10568	1.81901	58.9383	4.39546e-06	YALI0_E29711g	YALI1_E32816g	1.00368	9.03897	92.5802	3.81459e-07	YALI0_E27808g
YDR060W	-1.74599	7.48638	1240.09	2.13126e-18						YALI1_F03494g	2.10274	6.6679	326.32	2.40109e-10	YALI0_F02277g	YALI1_F24359g	1.00207	8.098	32.4582	8.44276e-05	YALI0_F18370g
YDR023W	-1.74559	7.86551	763.177	1.74421e-16						YALI1_C17163g	2.10231	3.89599	84.9186	6.15634e-07	YALI0_C12232g	YALI1_F38882g	1.00158	7.81759	153.826	2.10576e-08	YALI0_F31207g
YMR199W	-1.74407	6.60614	560.741	2.79195e-15						YALI1_E27622g	2.10003	1.90463	146.337	2.81473e-08	0	YALI1_E32568g	1.001	7.93434	104.465	1.93866e-07	YALI0_E27632g
YDR450W	-1.74309	8.07731	465.665	3.63639e-14						YALI1_D28934g	2.09251	9.93653	1101.88	1.36986e-13	YALI0_D22638g	YALI1_C15445g	1.00004	6.98788	55.1327	6.22401e-06	YALI0_C11011g
YNL153C	-1.74149	6.17657	998.136	1.53451e-17						YALI1_C25128g	2.09065	1.39442	47.5299	1.32943e-05	YALI0_C17963g	YALI1_E33799g	-1.00406	3.70072	13.1847	0.00322222	YALI0_E28548g
YML124C	-1.74093	7.55241	1028.64	1.16748e-17						YALI1_F21002g	2.08948	1.61929	83.7374	6.65019e-07	YALI0_F15653g	YALI1_B18190g	-1.00685	6.2871	68.6475	1.95816e-06	YALI0_B13662g
YJL187C	-1.74025	6.29759	770.753	1.59533e-16						YALI1_F24270g	2.08703	2.48056	128.778	5.88931e-08	YALI0_F18304g	YALI1_C04067g	-1.00687	8.94977	93.2123	3.67273e-07	YALI0_C03003g
YBR143C	-1.73957	8.84563	733.847	2.48449e-16						YALI1_C13726g	2.08396	6.96064	461.498	2.91797e-11	YALI0_C09845g	YALI1_B16863g	-1.00729	6.37008	91.5119	4.06909e-07	YALI0_B12738g
YMR229C	-1.73884	7.70497	1301.16	1.37527e-18						YALI1_B16255g	2.08099	1.79059	98.1354	2.75478e-07	0	YALI1_C16395g	-1.00733	5.96463	93.6768	3.57235e-07	YALI0_C11715g
YDR354W	-1.73851	7.42817	582.721	1.97801e-15						YALI1_E00389g	2.08074	8.30012	276.622	6.50313e-10	YALI0_E00110g	YALI1_F09155g	-1.00823	2.64693	21.5218	0.000510267	0
YOR361C	-1.73658	8.11708	810.664	1.01085e-16						YALI1_F12430g	2.08044	1.49859	29.0772	0.000139557	0	YALI1_E31031g	-1.00985	5.17554	105.231	1.86035e-07	YALI0_E26147g
YHR049W	-1.73627	6.41404	468.188	1.39864e-14						YALI1_B28454g	2.07967	7.1336	1255.45	6.09828e-14	YALI0_B21846g	YALI1_D08125g	-1.01054	8.07855	115.915	1.07528e-07	YALI0_D06325g
YOR142W-B	-1.73564	7.87176	971.916	1.95392e-17						YALI1_B07578g	2.07181	3.64623	201.332	4.33188e-09	YALI0_B05544g	YALI1_D24398g	-1.01249	3.22183	19.1884	0.000810262	YALI0_D19272g
YHR193C	-1.73287	8.69249	1020.24	1.25776e-17						YALI1_E24479g	2.06818	7.29162	887.216	5.23937e-13	YALI0_E20625g	YALI1_C01675g	-1.01328	2.55648	13.4497	0.00301027	YALI0_C01199g
YDL075W	-1.72858	8.11148	915.957	3.34576e-17						YALI1_C19376g	2.06478	2.78876	199.551	4.56592e-09	0	YALI1_E10443g	-1.0134	4.15121	53.1795	7.49891e-06	YALI0_E08580g
YDR353W	-1.72778	7.76955	760.778	1.7945e-16						YALI1_C09260g	2.0629	2.40649	98.6059	2.68191e-07	YALI0_C06908g	YALI1_C23254g	-1.01507	3.2793	34.9952	5.93685e-05	YALI0_C16247g
YDR408C	-1.72583	7.39936	908.759	3.59378e-17						YALI1_F17953g	2.06011	1.91693	80.0374	8.52244e-07	YALI0_F13431g	YALI1_E12561g	-1.01659	5.9465	116.407	1.04966e-07	YALI0_E09999g
YDR324C	-1.72492	7.18425	725	2.77178e-16						YALI1_D02661g	2.05979	2.28052	114.041	1.17976e-07	0	YALI1_C28767g	-1.01883	2.14786	12.3187	0.00404666	YALI0_C20779g
YPL126W	-1.72256	7.71398	1342.94	1.03097e-18						YALI1_B10782g	2.05394	2.06174	103.08	2.0901e-07	0	YALI1_A14922g	-1.01941	2.58555	18.3405	0.0009672	YALI0_A14905g
YIL176C	-1.71797	2.4252	109.671	3.33057e-09						YALI1_D21023g	2.05203	6.53079	892.249	5.05926e-13	YALI0_D17072g	YALI1_B22158g	-1.02047	4.07324	52.1536	8.28875e-06	YALI0_B17028g
YMR049C	-1.71767	6.96659	1056.92	9.12492e-18						YALI1_D18475g	2.04973	8.53396	742.052	1.57926e-12	YALI0_D15158g	YALI1_C30665g	-1.02075	4.93858	33.5438	7.24402e-05	0
YHL011C	-1.71735	6.73289	822.876	8.82981e-17						YALI1_A02075g	2.04871	2.97531	83.6391	6.69332e-07	YALI0_A01716g	YALI1_F26127g	-1.02089	6.73574	48.7305	1.17187e-05	YALI0_F19668g
YMR012W	-1.71557	8.44395	1041.81	1.03999e-17						YALI1_D08195r	2.04817	1.58652	56.6389	5.41091e-06	YALI0_D06405r	YALI1_D30685g	-1.02112	3.36068	13.8365	0.00272946	0
YJL076W	-1.71428	7.65508	1126.52	5.10954e-18						YALI1_D11272g	2.04806	3.35383	129.605	5.67634e-08	YALI0_D08800g	YALI1_B29915g	-1.0212	3.72891	45.6089	1.63567e-05	YALI0_B22990g
YBR034C	-1.71207	6.31545	770.865	1.59324e-16						YALI1_F04848g	2.0472	7.91189	498.291	1.82537e-11	YALI0_F03432g	YALI1_C33005g	-1.02223	8.82116	96.2956	3.06262e-07	YALI0_C23969g
YMR274C	-1.71067	3.34696	168.105	1.01198e-10						YALI1_F22674g	2.03981	7.33197	1240.92	6.55495e-14	YALI0_F16918g	YALI1_D07486g	-1.02331	3.63371	44.94	1.76099e-05	YALI0_D05819g
YGR061C	-1.70744	9.13604	941.951	2.59594e-17						YALI1_B12375g	2.03782	4.91219	406.168	6.35932e-11	YALI0_B09251g	YALI1_D05222g	-1.02589	5.80853	97.8431	2.80119e-07	YALI0_D04158g
YGL238W	-1.7063	6.49625	566.818	2.53493e-15						YALI1_B08134g	2.03008	2.48524	109.707	1.46997e-07	YALI0_B06028g	YALI1_D20719g	-1.02623	3.35371	26.4949	0.00021098	YALI0_D16819g
YJL223C	-1.70548	2.43445	106.533	4.19593e-09						YALI1_E30074g	2.02813	1.45972	22.5878	0.000417673	0	YALI1_A01298g	-1.02663	6.31727	62.3464	3.26969e-06	YALI0_A01001g
YDR170W-A	-1.7051	2.6036	130.543	8.17637e-10						YALI1_E37678g	2.02533	2.13266	62.0164	3.36267e-06	0	YALI1_F33524g	-1.03461	7.51668	31.7036	9.41218e-05	YALI0_F26081g
YER127W	-1.70497	6.0225	821.188	8.99539e-17						YALI1_D31719g	2.02518	7.54361	776.764	1.19113e-12	YALI0_D24189g	YALI1_C02332g	-1.03555	7.11542	89.0201	4.74315e-07	YALI0_C01694g
YDL208W	-1.70402	6.22316	185.989	4.05051e-09						YALI1_D01075g	2.02431	2.7419	115.292	1.10876e-07	YALI0_D01023g	YALI1_E08900g	-1.03565	5.81154	101.486	2.28167e-07	YALI0_E07491g
YLR344W	-1.70306	9.07055	974.292	1.9111e-17						YALI1_F17797g	2.02315	2.27589	133.654	4.75524e-08	0	YALI1_F13268g	-1.03619	7.73132	33.7943	6.99623e-05	YALI0_F09691g
YBR069C	-1.70281	3.77049	202.439	2.10932e-11						YALI1_E41514g	2.02133	5.12104	201.177	4.35168e-09	YALI0_E34925g	YALI1_E32946g	-1.03713	7.60606	60.3102	3.89534e-06	YALI0_E27896g
YDR407C	-1.70039	6.17271	839.624	7.35835e-17						YALI1_A12067g	2.02121	2.70939	150.541	2.38766e-08	YALI0_A11803g	YALI1_E37234g	-1.03726	7.67493	61.8392	3.4139e-06	YALI0_E31559g
YJL133W	-1.69997	5.70415	787.75	1.30995e-16						YALI1_E26433g	2.02099	5.1985	164.091	1.44423e-08	YALI0_E22396g	YALI1_F39789g	-1.03823	7.79444	19.0728	0.000829814	YALI0_F32065g
YDR449C	-1.69763	5.11363	245.061	4.10626e-12						YALI1_D12880g	2.01471	6.57917	678.347	2.74597e-12	YALI0_D10175g	YALI1_D16531g	-1.03874	3.45556	25.4349	0.00025207	YALI0_D13255g
YAR018C	-1.69656	5.26099	484.27	1.03517e-14						YALI1_B20145g	2.01322	1.23972	58.0885	4.74258e-06	0	YALI1_E01463g	-1.04222	7.75581	13.5797	0.00291229	YALI0_E00990g
YDR012W	-1.69559	9.89464	517.469	5.72763e-15						YALI1_A01249g	2.01129	3.34378	153.342	2.14476e-08	YALI0_A00957g	YALI1_A15515g	-1.04281	4.0836	43.5174	2.06652e-05	YALI0_A15444g
YDL052C	-1.69209	7.58632	250.843	4.02476e-10						YALI1_B01878g	2.00988	1.04729	33.2702	7.52645e-05	YALI0_B01100g	YALI1_E24479g	-1.0455	7.29162	124.255	7.23037e-08	YALI0_E20625g
YMR142C	-1.69113	8.96846	774.589	1.52535e-16						YALI1_E29065g	2.00971	3.04206	131.015	5.33391e-08	0	YALI1_B00607g	-1.04614	4.60965	41.785	2.52542e-05	0
YDR471W	-1.69067	8.08832	439.348	5.97625e-14						YALI1_E06441g	2.00862	8.04539	561.443	8.78462e-12	YALI0_E05533g	YALI1_F02266g	-1.04628	6.42283	10.4872	0.00675535	0
YPL103C	-1.68752	5.56069	518.406	5.63571e-15						YALI1_E37419g	2.00859	6.63547	960.677	3.20304e-13	YALI0_E31669g	YALI1_B29360g	-1.04774	4.9231	19.6446	0.000738174	0
YHR015W	-1.68592	2.30014	114.669	2.33234e-09						YALI1_F26793g	2.00792	3.55914	135.135	4.46231e-08	YALI0_F20174g	YALI1_D12690g	-1.0509	4.34408	52.3882	8.09995e-06	YALI0_D10021g
YMR144W	-1.68587	5.50034	417.766	3.85004e-14						YALI1_A06207g	2.0077	1.49229	50.8813	9.40629e-06	0	YALI1_A12688g	-1.05526	3.6278	24.1636	0.000314232	YALI0_A12573g
YHR141C	-1.67962	8.18381	201.372	3.79958e-09						YALI1_F02545g	2.00753	9.45439	650.264	3.56236e-12	YALI0_F01650g	YALI1_A07137g	-1.05576	6.28676	39.0967	3.49371e-05	YALI0_A07601g
YBR252W	-1.67793	5.3307	405.122	5.05517e-14						YALI1_F05118g	2.00728	2.94338	139.463	3.71957e-08	0	YALI1_D24892g	-1.0576	6.24164	77.3047	1.0303e-06	YALI0_D19580g
YIL114C	-1.67644	4.45958	220.729	1.00843e-11						YALI1_C33055g	2.00313	7.82165	327.121	2.36572e-10	YALI0_C23991g	YALI1_D18727g	-1.05857	9.52817	65.8871	2.43866e-06	YALI0_D15334g
YKR080W	-1.67418	7.109	810.893	1.00826e-16						YALI1_A11043g	1.99867	2.58523	119.396	9.08309e-08	YALI0_A10945g	YALI1_E35067g	-1.0594	5.91415	34.2285	6.58969e-05	YALI0_E29645g
YGL021W	-1.67328	7.60064	516	5.87501e-15						YALI1_B09497g	1.99772	7.73685	197.472	4.85781e-09	YALI0_B07403g	YALI1_F17491g	-1.05951	2.98608	18.2641	0.000982996	YALI0_F13035g
YIL128W	-1.66669	5.7427	458.765	1.67615e-14						YALI1_F25309g	1.98958	8.04703	571.223	7.90113e-12	YALI0_F18964g	YALI1_E28439g	-1.05997	5.49408	41.119	2.7326e-05	0
YLR185W	-1.66492	7.08807	480.367	1.11262e-14						YALI1_F37828g	1.98841	7.94369	958.279	3.25297e-13	YALI0_F30261g	YALI1_C11441g	-1.0616	3.9956	16.335	0.00150223	YALI0_C08349g
YGL103W	-1.6586	9.28602	637.097	8.87759e-16						YALI1_F35191g	1.98433	2.89423	98.5724	2.68703e-07	0	YALI1_A02426g	-1.06414	3.35179	39.8972	3.1662e-05	YALI0_A02024g
YJR109C	-1.65704	9.56483	503.744	7.28198e-15						YALI1_C11382g	1.98272	7.81614	303.765	3.70092e-10	0	YALI1_C27812g	-1.06873	4.7417	32.5601	8.32083e-05	YALI0_C19844g:2
YJR137C	-1.65554	9.94904	958.928	2.20762e-17						YALI1_F08650g	1.98099	1.3508	22.0614	0.000460713	YALI0_F05830g	YALI1_B09211g	-1.06906	4.29751	27.1374	0.000189867	YALI0_B07117g
YGR148C	-1.65332	8.30754	576.669	2.17214e-15						YALI1_F13268g	1.97992	7.73132	229.591	1.98473e-09	YALI0_F09691g	YALI1_D32568g	-1.07028	2.86259	10.7259	0.00630276	YALI0_D24607g
YMR260C	-1.65266	7.08985	682.66	4.76786e-16						YALI1_C10293g	1.97126	2.62113	95.1432	3.27577e-07	YALI0_C07722g	YALI1_E35831g	-1.0711	3.09571	33.2621	7.53499e-05	YALI0_E30503g
YGL008C	-1.65245	10.6267	501.266	7.60974e-15						YALI1_B03168g	1.97086	2.93927	69.9517	1.76994e-06	YALI0_B02156g	YALI1_F09211g	-1.07128	4.5928	82.9856	6.98843e-07	YALI0_F06138g
YKL180W	-1.65243	8.98007	348.612	7.48155e-13						YALI1_A16808g	1.96717	1.50095	25.0217	0.000270561	0	YALI1_C27207g	-1.07158	4.72612	32.8014	8.04045e-05	YALI0_C19844g
YOL158C	-1.651	6.6112	360.277	6.49213e-13						YALI1_E09329g	1.96707	4.87736	125.942	6.6924e-08	YALI0_E07766g	YALI1_F11417g	-1.07252	2.72663	38.5776	3.72705e-05	YALI0_F08085g
YEL022W	-1.65087	6.27426	728.042	2.66904e-16						YALI1_F33273g	1.96672	3.78319	187.515	6.59439e-09	YALI0_F25839g	YALI1_A06873g	-1.07341	1.10301	10.86	0.00606409	YALI0_A07142g
YGR036C	-1.65057	4.29832	125.727	1.78645e-09						YALI1_E11976g	1.96337	1.56588	30.2217	0.000117184	0	YALI1_B02733g	-1.07777	3.44075	9.25999	0.00977943	YALI0_B01771g
YOR222W	-1.65002	7.99421	906.252	3.6849e-17						YALI1_B10762g	1.96268	1.03682	25.9183	0.000232277	0	YALI1_B25223g	-1.07813	8.32122	119.278	9.13456e-08	YALI0_B19228g
YHR020W	-1.64832	7.83789	796.131	1.19045e-16						YALI1_E01213g	1.96157	1.17788	78.2088	9.66995e-07	YALI0_E00814g	YALI1_C03036g	-1.07836	6.56039	37.2333	4.42058e-05	YALI0_C02233g
YFL001W	-1.64761	5.09286	421.124	3.58614e-14						YALI1_E13402g	1.95981	2.45374	92.1977	3.90353e-07	YALI0_E10527g	YALI1_E31131g	-1.07875	6.9199	203.438	4.07292e-09	YALI0_E26257g
YHR203C	-1.6455	9.09461	773.837	1.5388e-16						YALI1_F30296g	1.95976	1.94556	63.6491	2.93058e-06	0	YALI1_A02075g	-1.07937	2.97531	14.3322	0.00241299	YALI0_A01716g
YKL216W	-1.64536	6.489	414.975	5.45286e-14						YALI1_C27519g	1.95794	4.26663	216.252	2.83435e-09	YALI0_C19602g:2	YALI1_F34304g	-1.08408	2.77818	13.8521	0.00271873	YALI0_F26961g
YDL184C	-1.64451	6.08314	667.074	5.8701e-16						YALI1_F15847g	1.95751	1.62441	22.1059	0.000456883	0	YALI1_B06514g	-1.0847	2.04491	14.2175	0.00248223	0
YGL092W	-1.64387	6.91278	716.205	3.09431e-16						YALI1_E10013g	1.95537	8.71148	827.88	8.03643e-13	YALI0_E08206g	YALI1_F16234g	-1.08493	5.20553	9.24739	0.00981787	0
YKR059W	-1.64307	9.95929	811.791	9.98216e-17						YALI1_F21056g	1.95536	1.28462	70.5915	1.68532e-06	YALI0_F15675g	YALI1_C06994g	-1.08585	4.88243	87.242	5.30381e-07	YALI0_C05500g
YOL010W	-1.64272	5.85826	514.211	6.06012e-15						YALI1_C20554g	1.95501	2.38119	97.3142	2.88752e-07	0	YALI1_B23744g	-1.08651	3.59956	48.3986	1.21314e-05	0
YPR027C	-1.64239	2.56128	105.432	4.55645e-09						YALI1_B25506g	1.95368	3.13255	136.966	4.12885e-08	YALI0_B19470g	YALI1_B28499g	-1.09023	8.7008	49.2892	1.10601e-05	YALI0_B21890g
YMR001C	-1.64071	6.1707	755.448	1.91213e-16						YALI1_F21908g	1.94883	1.79842	68.7794	1.9381e-06	YALI0_F16423g	YALI1_F27791g	-1.09124	2.07432	15.4181	0.0018577	YALI0_F20922g
YJL171C	-1.63839	5.9352	155.451	8.42536e-09						YALI1_D32181g	1.94723	3.66722	69.2773	1.86451e-06	0	YALI1_A09372g	-1.09308	7.35045	105.597	1.82431e-07	YALI0_A09592g
YOL121C	-1.63819	7.85633	712.787	3.23072e-16						YALI1_F15286g	1.94631	3.02809	237.07	1.6392e-09	0	YALI1_C22282g	-1.094	3.71997	21.0016	0.000564002	0
YGR198W	-1.63682	5.7345	565.538	2.58678e-15						YALI1_F12578g	1.94305	8.64051	314.629	2.99353e-10	YALI0_F09009g	YALI1_F15265g	-1.0959	6.79936	36.4682	4.88185e-05	YALI0_F11517g
YGR094W	-1.63637	9.11135	794.177	1.2172e-16						YALI1_D16086g	1.93938	1.88493	51.5532	8.79574e-06	YALI0_D12947g	YALI1_A17383g	-1.09729	4.40761	28.7044	0.00014789	YALI0_A17237g
YDR025W	-1.63572	8.7406	631.086	9.66732e-16						YALI1_B10891g	1.93611	8.26902	156.695	1.89075e-08	YALI0_B08206g	YALI1_E40305g	-1.09947	6.16925	168.776	1.22476e-08	YALI0_E33957g
YGR118W	-1.63214	8.59239	645.221	7.92152e-16						YALI1_C33525g	1.93543	2.65022	24.6656	0.000287767	0	YALI1_D22208g	-1.09955	1.89482	12.9536	0.00342133	0
YGL039W	-1.632	4.55415	186.492	4.22817e-11						YALI1_E29776g	1.93185	9.04971	208.858	3.48495e-09	YALI0_E24937g	YALI1_C24567g	-1.10031	7.41806	101.103	2.33071e-07	YALI0_C17237g
YLR367W	-1.62983	7.67558	760.059	1.80989e-16						YALI1_E03243g	1.92837	3.11188	93.875	3.53051e-07	YALI0_E02640g	YALI1_C06681g	-1.1004	7.44551	127.16	6.33291e-08	YALI0_C05258g
YGR200C	-1.62753	6.91967	700.872	3.76096e-16						YALI1_C26915g	1.92796	4.32626	236.301	1.67131e-09	YALI0_C19602g	YALI1_C00258g	-1.10048	4.27485	37.9645	4.02641e-05	YALI0_C00231g
YOL080C	-1.62543	4.69654	324.356	3.58619e-13						YALI1_B25387g	1.92652	3.68618	58.6019	4.52923e-06	0	YALI1_D25529g	-1.10132	6.43448	194.573	5.3019e-09	YALI0_D20196g
YPL079W	-1.62437	8.23776	647.644	7.65888e-16						YALI1_C07223g	1.92245	1.27618	55.3338	6.10764e-06	0	YALI1_D00221g	-1.10182	4.07323	32.8793	7.95225e-05	YALI0_D00198g
YPL198W	-1.62436	8.18061	431.225	3.89581e-14						YALI1_A11876g	1.91518	1.30894	29.2394	0.000136103	0	YALI1_D27808g	-1.10251	2.35304	16.1173	0.00157885	YALI0_D22000g
YDL095W	-1.62355	8.16005	910.152	3.54426e-17						YALI1_E19620g	1.91451	3.14443	131.828	5.14723e-08	YALI0_E16390g	YALI1_D16314g	-1.1036	7.07031	64.13	2.81584e-06	YALI0_D13134g
YBR181C	-1.62341	9.45823	780.656	1.42154e-16						YALI1_F13185g	1.91188	4.54879	146.296	2.81931e-08	0	YALI1_D09956g	-1.10444	7.59739	137.321	4.06753e-08	YALI0_D07678g
YHR019C	-1.62267	8.85831	650.121	7.4004e-16						YALI1_B05762g	1.91166	7.73041	245.019	1.34598e-09	YALI0_B04290g	YALI1_B07675g	-1.1051	5.28128	62.9507	3.10701e-06	YALI0_B05632g
YPL143W	-1.62192	10.3225	576.231	2.18699e-15						YALI1_F15291g	1.90995	6.17164	875.04	5.70663e-13	YALI0_F11539g	YALI1_C05386g	-1.1074	8.7026	167.544	1.27847e-08	YALI0_C04092g
YBR154C	-1.62081	6.4906	717.958	3.02684e-16						YALI1_C14249g	1.9071	1.60718	25.9012	0.000232945	0	YALI1_C20685t	-1.10786	1.07344	9.91208	0.00801093	YALI0_C03498g:2
YAL025C	-1.61966	7.64655	1058.09	9.03328e-18						YALI1_F23664g	1.90095	10.0046	496.976	1.85513e-11	YALI0_F17820g	YALI1_E24245g	-1.10787	3.53873	46.0293	1.5622e-05	YALI0_E20427g
YJL091C	-1.61896	5.39749	228.797	1.2266e-11						YALI1_E06676g	1.89725	2.97731	20.2664	0.000651579	0	YALI1_D03805g	-1.10904	3.3768	47.3047	1.36164e-05	YALI0_D02981g
YOR033C	-1.61668	5.08624	336.281	2.61263e-13						YALI1_C24198g	1.89664	2.2945	18.3656	0.000962064	0	YALI1_E33540g	-1.11366	3.33669	28.129	0.000161912	YALI0_E28402g
YLR441C	-1.61405	9.15821	565.479	2.58923e-15						YALI1_D30705g	1.89439	9.16207	220.002	2.55889e-09	YALI0_D23727g	YALI1_C07948g	-1.11538	7.29055	101.195	2.31877e-07	YALI0_C06127g
YOL136C	-1.61344	6.81801	850.265	6.56562e-17						YALI1_B23579g	1.89403	4.00689	219.363	2.6036e-09	YALI0_B18216g	YALI1_D18251g	-1.11653	8.35715	110.469	1.4134e-07	YALI0_D15026g
YNL154C	-1.61151	7.93549	932.856	2.83473e-17						YALI1_C33550g	1.89349	2.88921	96.4954	3.02733e-07	YALI0_C24442g	YALI1_E34979g	-1.11654	6.77942	134.932	4.50125e-08	YALI0_E29557g
YFR028C	-1.61009	6.62953	503.58	7.30315e-15						YALI1_D28273g	1.89263	10.7439	324.77	2.47124e-10	YALI0_D22352g	YALI1_F29751g	-1.11676	5.06196	44.5208	1.84522e-05	YALI0_F22517g
YLR303W	-1.60964	11.2034	365.283	1.26173e-13						YALI1_E27756g	1.89117	1.57259	29.4108	0.000132561	0	YALI1_F21989g	-1.1191	7.30841	81.3798	7.78003e-07	YALI0_F16489g
YHL033C	-1.60928	8.46935	573.742	2.27352e-15						YALI1_E27930g	1.8899	6.02025	425.787	4.77062e-11	0	YALI1_F12810g	-1.12059	5.8269	59.7043	4.10759e-06	YALI0_F09163g
YDL192W	-1.60705	6.81131	457.156	1.72937e-14						YALI1_C16420g	1.8897	2.49834	134.189	4.6469e-08	0	YALI1_D00515g	-1.12213	7.56619	145.226	2.94199e-08	YALI0_D00495g
YGR038C-B	-1.60448	8.21357	629.729	9.85617e-16						YALI1_B25906g	1.88814	8.91347	145.449	2.91593e-08	YALI0_B19800g	YALI1_A10798g	-1.12377	5.83919	13.13	0.00326803	YALI0_A10703g
YGL246C	-1.60214	5.20124	343.156	2.18702e-13						YALI1_A04620g	1.88399	5.4516	359.952	1.32532e-10	YALI0_A04455g	YALI1_A07226g	-1.12519	1.24931	9.58013	0.00885961	0
YPL249C-A	-1.60013	8.84832	428.071	3.10157e-14						YALI1_B26639g	1.87914	7.83228	167.233	1.29246e-08	YALI0_B20328g	YALI1_E01081g	-1.12553	3.13241	27.3814	0.0001825	YALI0_E00704g
YOR234C	-1.59964	7.47907	355.433	1.30964e-12						YALI1_D00094g	1.87545	6.93245	388.189	8.37659e-11	YALI0_D00132g	YALI1_F15403g	-1.126	4.82617	88.5636	4.88023e-07	YALI0_F11649g
YNL044W	-1.59877	6.8955	627.072	1.0238e-15						YALI1_B10757g	1.87488	1.10629	14.3106	0.00242583	0	YALI1_D06988g	-1.12747	7.59629	49.7021	1.06007e-05	YALI0_D05379g
YCR024C	-1.59832	6.64168	474.285	1.24641e-14						YALI1_E38142g	1.87418	2.58859	29.3528	0.000133746	0	YALI1_F15387g	-1.12759	1.97857	15.2879	0.00191576	0
YNL162W-A	-1.59701	2.02713	84.1708	2.63666e-08						YALI1_E01877g	1.87417	3.25946	150.203	2.41901e-08	0	YALI1_A00252g	-1.1285	5.11285	40.0516	3.10722e-05	YALI0_A00212g
YDR384C	-1.59621	4.88071	266.587	1.9829e-12						YALI1_D12376g	1.87243	3.17002	144.386	3.04262e-08	0	YALI1_E11351g	-1.13112	2.79851	10.8778	0.0060332	YALI0_E09218g
YFL045C	-1.59495	7.25898	574.992	2.22962e-15						YALI1_E36395g	1.87183	5.55167	509.103	1.60057e-11	YALI0_E30921g	YALI1_C05972g	-1.13739	5.11186	73.1427	1.39146e-06	YALI0_C04477g
YBL079W	-1.59488	7.0798	708.541	3.40955e-16						YALI1_A08115g	1.87115	1.08007	50.7019	9.57748e-06	0	YALI1_F05575g	-1.13827	4.94742	19.7272	0.000725927	0
YHR153C	-1.59449	1.43391	48.4903	1.44052e-06						YALI1_E21106g	1.87033	1.14696	16.6673	0.00139342	0	YALI1_E13097g	-1.13904	1.48923	13.071	0.00331843	0
YDR235W	-1.59332	5.03174	118.983	1.57597e-08						YALI1_E01432g	1.8701	3.30961	180.698	8.2024e-09	0	YALI1_D11302g	-1.14118	8.05822	38.096	3.95992e-05	YALI0_D08822g
YDL167C	-1.59199	6.76046	799.658	1.14383e-16						YALI1_C07117g	1.86986	5.22003	73.3235	1.373e-06	YALI0_C05577g	YALI1_B19932g	-1.14453	8.75524	77.1694	1.04019e-06	YALI0_B15125g
YPL221W	-1.59061	6.76599	294.581	7.28203e-12						YALI1_C08748g	1.86972	3.57294	109.947	1.45189e-07	YALI0_C06512g	YALI1_E00358g	-1.14515	5.74039	123.703	7.41703e-08	0
YNL058C	-1.58947	6.37417	624.199	1.06693e-15						YALI1_D16009g	1.86635	5.39186	373.452	1.05982e-10	YALI0_D12881g	YALI1_F36678g	-1.14532	4.06169	11.9851	0.00442827	0
YDL037C	-1.58811	4.06858	128.797	9.12389e-10						YALI1_F35508g	1.86385	1.40029	23.0875	0.00038109	0	YALI1_D21830g	-1.14563	3.04152	34.042	6.76087e-05	YALI0_D17754g
YNL320W	-1.58777	4.79088	338.773	2.44855e-13						YALI1_D21022g	1.863	6.92967	983.69	2.76647e-13	YALI0_D17050g	YALI1_A01143g	-1.15122	1.67589	17.6218	0.00112843	YALI0_A00869g
YNL209W	-1.58722	9.80196	421.903	3.52788e-14						YALI1_D32568g	1.86242	2.86259	54.9872	6.3098e-06	YALI0_D24607g	YALI1_A10883g	-1.15251	1.39202	9.5659	0.00889828	YALI0_A10769g
YIR012W	-1.58715	7.24947	550.303	3.30364e-15						YALI1_D18048g	1.86205	1.71358	64.9794	2.62565e-06	0	YALI1_B05762g	-1.15629	7.73041	47.807	1.29099e-05	YALI0_B04290g
YDR398W	-1.58497	6.91151	816.335	9.49075e-17						YALI1_A01394g	1.86193	8.64862	444.513	3.66888e-11	YALI0_A01023g	YALI1_E27846g	-1.15811	4.50852	67.1014	2.21216e-06	0
YNL162W	-1.58012	7.45733	484.298	1.03464e-14						YALI1_C19369g	1.86078	1.30162	60.3051	3.89706e-06	0	YALI1_D12172g	-1.15876	6.36503	54.3905	6.67636e-06	YALI0_D09625g
YNL061W	-1.58002	7.78056	638.64	8.68657e-16						YALI1_A01842g	1.86011	3.64718	151.899	2.2661e-08	YALI0_A01441g	YALI1_C15492g	-1.15897	2.16554	16.1911	0.0015524	YALI0_C11077g
YJL078C	-1.57993	8.4583	270.48	2.4669e-11						YALI1_E38349g	1.85769	7.92258	238.399	1.5854e-09	YALI0_E32395g	YALI1_A20089g	-1.1611	4.06075	41.3916	2.6455e-05	YALI0_A19096g
YJL217W	-1.57833	5.60931	570.718	2.38382e-15						YALI1_C01505g	1.8569	2.28033	66.4434	2.33172e-06	YALI0_C01089g	YALI1_D21373g	-1.16242	3.06671	32.9369	7.88781e-05	YALI0_D17336g
YNL002C	-1.57732	6.89851	203.803	1.5227e-09						YALI1_C05972g	1.85681	5.11186	344.505	1.72911e-10	YALI0_C04477g	YALI1_B07043g	-1.16307	3.86061	46.9001	1.42185e-05	YALI0_B05060g
YDR179W-A	-1.57422	4.12593	81.8267	8.52936e-08						YALI1_E38608g	1.85679	6.7928	301.119	3.90151e-10	YALI0_E32571g	YALI1_C12044t	-1.16363	5.32448	16.5637	0.00142632	0
YFR009W	-1.5741	6.7967	730.095	2.60208e-16						YALI1_E23136g	1.85676	5.69148	365.347	1.21089e-10	YALI0_E19338g	YALI1_C23738g	-1.16673	3.90955	13.1007	0.00329299	YALI0_C16621g
YBL072C	-1.57405	9.09016	601.965	1.47779e-15						YALI1_F12504g	1.85236	7.89539	116.808	1.02927e-07	YALI0_F08943g	YALI1_D34840g	-1.16693	2.71068	38.5536	3.73828e-05	YALI0_D26323g
YHL022C	-1.57238	3.00901	127.733	9.76099e-10						YALI1_F35647g	1.85115	4.04585	82.0805	7.42247e-07	0	YALI1_B01892g	-1.16857	2.34787	22.5767	0.000418535	0
YLR221C	-1.57077	6.82966	495.593	8.42338e-15						YALI1_D21631g	1.85093	3.97007	213.949	3.02056e-09	YALI0_D17688g	YALI1_C19885g	-1.16861	1.47199	12.9136	0.00345721	0
YDR226W	-1.56509	8.35319	430.712	2.93679e-14						YALI1_B00977g	1.84713	7.93822	679.822	2.70949e-12	YALI0_B00770g	YALI1_A19025g	-1.16885	5.56469	110.105	1.44009e-07	YALI0_A18403g
YDR261C	-1.56463	6.01003	622.859	1.08774e-15						YALI1_D30241g	1.8457	2.12323	19.7124	0.0007281	0	YALI1_D22274g	-1.17064	2.71757	16.4862	0.00145155	YALI0_D17974g
YMR296C	-1.56289	7.79954	431.502	3.7966e-14						YALI1_C13768g	1.84548	4.96295	212.83	3.11618e-09	YALI0_C09889g	YALI1_D07590t	-1.17114	4.8859	17.4356	0.00117515	YALI0_D26433g:2
YLR020C	-1.55868	6.11619	706.61	3.49447e-16						YALI1_B25313g	1.8451	3.26045	123.196	7.59361e-08	YALI0_B19316g	YALI1_F38614g	-1.17213	2.34624	21.3126	0.000531133	YALI0_F30965g
YMR143W	-1.55855	7.95682	442.888	2.29266e-14						YALI1_D17462g	1.84437	2.81645	123.269	7.56778e-08	YALI0_D14300g	YALI1_A19795g	-1.17379	4.33158	57.0037	5.23296e-06	YALI0_A18832g
YKL056C	-1.556	8.59083	429.387	3.01824e-14						YALI1_F14542g	1.84226	1.48996	29.4587	0.000131589	YALI0_F10901g	YALI1_A20839g	-1.17388	1.03502	9.21379	0.00992123	0
YPR043W	-1.55421	8.38371	285.612	9.25167e-12						YALI1_A12492g	1.83967	2.41344	114.599	1.14746e-07	YALI0_A12265g	YALI1_A00014g	-1.17527	1.79892	10.4442	0.00684075	0
YEL001C	-1.5532	8.04898	1000.21	1.50591e-17						YALI1_E07920g	1.83966	3.48835	32.4846	8.41091e-05	YALI0_E06589g	YALI1_C16572g	-1.18156	5.95315	108.052	1.60205e-07	YALI0_C11858g
YGR103W	-1.55071	7.96899	368.164	2.90215e-13						YALI1_A15666g	1.83151	1.25106	45.0322	1.74308e-05	YALI0_A15598g	YALI1_D17895g	-1.18266	1.31996	12.5138	0.0038413	0
YLR414C	-1.55042	7.29431	272.607	1.44928e-11						YALI1_D12315g	1.82969	8.21796	733.988	1.68934e-12	YALI0_D09735g	YALI1_E08997g	-1.18369	8.0595	18.9527	0.000850708	YALI0_E07557g
YOL127W	-1.55015	9.16911	630.668	9.72514e-16						YALI1_D12567g	1.8296	9.49788	585.425	6.79513e-12	YALI0_D09933g	YALI1_C04690g	-1.18571	1.85337	25.6979	0.00024107	YALI0_C03542g
YGR229C	-1.54881	7.31073	530.411	4.59273e-15						YALI1_C26745g	1.82755	1.94697	62.8805	3.12543e-06	YALI0_C19360g	YALI1_F15141g	-1.18576	2.01389	14.1223	0.00254147	YALI0_F11429g
YFL037W	-1.54753	8.08957	691.806	4.22919e-16						YALI1_C22278g	1.82522	2.43902	80.3091	8.36578e-07	0	YALI1_D01075g	-1.18667	2.7419	24.1504	0.000314961	YALI0_D01023g
YJR016C	-1.54741	9.34428	581.966	2.00116e-15						YALI1_A13148g	1.82251	1.16712	17.7962	0.00108659	0	YALI1_C00827g	-1.18727	2.35578	14.9051	0.00209903	0
YJL148W	-1.54634	5.63489	269.925	1.78007e-12						YALI1_C27350g	1.81921	1.97533	66.7766	2.27027e-06	YALI0_C19360g:2	YALI1_E24567g	-1.1881	8.44506	135.068	4.47516e-08	YALI0_E20713g
YDR045C	-1.54426	3.61656	196.042	2.77066e-11						YALI1_E41569g	1.81903	8.47115	568.775	8.11221e-12	YALI0_E34947g	YALI1_F00366g	-1.18908	3.21459	32.3629	8.55854e-05	YALI0_F00308g
YOR272W	-1.54248	6.6027	704.668	3.58224e-16						YALI1_F13953g	1.81654	2.8754	133.053	4.88034e-08	YALI0_F10241g	YALI1_C09781t	-1.19044	3.49546	18.6014	0.000915413	0
YBR079C	-1.54203	8.46659	533.243	4.37911e-15						YALI1_D26218g	1.81549	3.62577	107.397	1.65813e-07	YALI0_D20658g	YALI1_F37264g	-1.19098	2.74526	41.9144	2.48732e-05	0
YGR172C	-1.54148	5.15028	236.729	5.53143e-12						YALI1_C18478g	1.81258	9.58632	139.615	3.69624e-08	YALI0_C13244g	YALI1_C10591t	-1.19098	3.28651	14.3013	0.00243142	0
YPL081W	-1.54107	7.65978	791.55	1.2542e-16						YALI1_A13508g	1.81189	5.00125	121.45	8.23964e-08	YALI0_A13497g	YALI1_D33397g	-1.19157	2.3551	28.0704	0.000163425	0
YML075C	-1.53803	7.72558	1009.77	1.38122e-17						YALI1_C11131g	1.80985	4.09061	100.202	2.45087e-07	YALI0_C08228g	YALI1_E36472g	-1.19368	3.26353	41.7886	2.52434e-05	YALI0_E30987g
YPR159W	-1.53765	8.05193	517.871	5.68803e-15						YALI1_D35339g	1.80824	2.34284	131.676	5.18162e-08	0	YALI1_D02874t	-1.19382	3.2468	14.1236	0.00254063	YALI0_D26433g
YLR429W	-1.5335	8.08407	857.251	6.09686e-17						YALI1_B20709g	1.80636	1.70452	30.6765	0.000109471	0	YALI1_F09137g	-1.19501	1.96696	29.0842	0.000139405	0
YBR156C	-1.53173	5.52291	380.057	8.89247e-14						YALI1_A02301g	1.80119	1.0159	19.4259	0.000771765	0	YALI1_D04270g	-1.1958	2.05958	10.7581	0.00624447	0
YPL245W	-1.5303	4.44579	236.527	5.57225e-12						YALI1_B03556g	1.80043	2.13578	129.346	5.74219e-08	0	YALI1_F18897g	-1.19992	7.0091	56.07	5.70264e-06	YALI0_F14025g
YDR268W	-1.5295	4.76081	322.16	3.80625e-13						YALI1_A19862g	1.80004	1.38454	30.1893	0.000117758	YALI0_A18920g	YALI1_C28263g	-1.20273	5.81125	48.8783	1.15401e-05	YALI0_C20251g
YGL031C	-1.52809	8.75735	474.695	1.23683e-14						YALI1_A08197g	1.79985	4.5724	139.06	3.78227e-08	0	YALI1_B04947g	-1.20395	2.49408	9.78148	0.00833295	0
YBL061C	-1.52801	7.06057	845.998	6.87154e-17						YALI1_F31687g	1.7897	4.76813	143.557	3.14584e-08	YALI0_F24277g	YALI1_F05253g	-1.20537	5.20851	108.805	1.54033e-07	YALI0_F03619g
YOL029C	-1.52588	4.13453	125.13	1.15366e-09						YALI1_D23561g	1.78718	1.13304	38.6094	3.71225e-05	0	YALI1_C12170g	-1.21023	1.86775	11.3211	0.00532027	YALI0_C08899g
YNL067W	-1.52493	7.29895	174.764	8.98674e-09						YALI1_D12690g	1.78708	4.34408	265.782	8.26807e-10	YALI0_D10021g	YALI1_B29364g	-1.2185	5.89624	34.0018	6.79845e-05	0
YJL080C	-1.52266	7.34903	696.828	3.96231e-16						YALI1_D08884g	1.78513	7.22961	517.102	1.4548e-11	YALI0_D06930g	YALI1_C09642g	-1.21866	3.98448	17.7736	0.00109191	YALI0_C07260g
YBR249C	-1.51951	8.79989	542.905	3.72915e-15						YALI1_C18878g	1.78363	3.49619	224.595	2.26276e-09	0	YALI1_D00929g	-1.22063	4.94869	102.707	2.13313e-07	YALI0_D00869g
YML093W	-1.51684	7.11719	667.947	5.80137e-16						YALI1_C05931g	1.78342	8.02829	427.967	4.62432e-11	YALI0_C04455g	YALI1_F33143g	-1.22129	3.42572	34.9576	5.96708e-05	YALI0_F25773g
YOL090W	-1.51677	5.95053	403.395	5.25001e-14						YALI1_A16809g	1.78176	1.51291	54.6113	6.53789e-06	0	YALI1_F38986g	-1.22139	5.69603	22.6612	0.000412055	YALI0_F31273g
YPR110C	-1.51624	7.19208	875.657	5.02991e-17						YALI1_C32838g	1.77877	1.77929	48.1173	1.24946e-05	YALI0_C23837g	YALI1_F25382g	-1.22743	6.48029	16.2666	0.00152583	YALI0_F19030g
YOL041C	-1.51287	6.40203	409.288	4.61715e-14						YALI1_A08623g	1.77628	2.53171	114.208	1.16997e-07	YALI0_A08866g	YALI1_C04996g	-1.23007	5.79871	109.69	1.47123e-07	YALI0_C03784g
YBR171W	-1.51252	7.00119	818.598	9.25608e-17						YALI1_A01505g	1.77514	8.08941	176.402	9.44936e-09	YALI0_A01067g	YALI1_C00098g	-1.23499	1.89186	16.9755	0.00130064	0
YMR033W	-1.51121	6.63559	182.754	3.04272e-09						YALI1_E14080g	1.77325	4.59935	254.899	1.06237e-09	YALI0_E11330g	YALI1_C19395g	-1.23578	5.61968	52.1977	8.25292e-06	0
YMR212C	-1.50829	5.79437	482.496	1.06961e-14						YALI1_B21250g	1.77298	8.26999	263.308	8.74526e-10	YALI0_B16280g	YALI1_D32695g	-1.2394	5.43916	98.554	2.68984e-07	YALI0_D24728g
YJL122W	-1.50739	6.51343	679.544	4.96843e-16						YALI1_A18463g	1.77244	3.72651	117.049	1.01728e-07	0	YALI1_E34156g	-1.23943	2.5839	33.9836	6.81556e-05	YALI0_E28831g
YGL253W	-1.5032	9.60119	502.783	7.40714e-15						YALI1_A02394g	1.7697	2.65935	80.809	8.08617e-07	YALI0_A02002g	YALI1_A17328g	-1.2427	3.3293	16.8757	0.00132987	YALI0_A17193g
YOL040C	-1.50055	10.4467	422.42	3.48975e-14						YALI1_B08758g	1.76652	4.98149	313.965	3.03199e-10	YALI0_B06710g	YALI1_D03216g	-1.24286	2.10741	13.5351	0.00294549	0
YHR094C	-1.49973	8.66315	511.161	6.39089e-15						YALI1_A21203g	1.76503	4.74103	218.632	2.65581e-09	YALI0_A20152g	YALI1_A12037g	-1.24357	2.42126	26.1292	0.000224207	YALI0_A11781g
YOR354C	-1.49946	6.98476	297.7	4.96213e-12						YALI1_B24446g	1.76486	1.51933	43.1336	2.15921e-05	0	YALI1_B00357g	-1.24693	3.53992	54.4998	6.60742e-06	YALI0_B00396g
YGR283C	-1.49668	4.59581	227.008	7.9298e-12						YALI1_B01962g	1.76271	6.56327	589.128	6.53699e-12	YALI0_B01166g	YALI1_E03973g	-1.24791	1.65646	12.7509	0.00360779	YALI0_E03300g
YDR500C	-1.49605	8.45126	521.684	5.32706e-15						YALI1_A09325g	1.75835	6.28152	147.964	2.63972e-08	YALI0_A09559g	YALI1_E07440g	-1.25076	1.70591	14.2331	0.00247265	YALI0_E06127g
YHR064C	-1.48898	7.73591	423.705	3.39698e-14						YALI1_A14099g	1.75335	3.38817	151.17	2.33047e-08	YALI0_A14256g	YALI1_C17050g	-1.25504	5.13223	146.814	2.76205e-08	YALI0_C12144g
YGR157W	-1.48685	7.66603	513.14	6.1741e-15						YALI1_E31446g	1.74925	6.51628	348.822	1.60342e-10	YALI0_E26499g	YALI1_B30333g	-1.25742	6.27012	18.8752	0.000864509	0
YDR158W	-1.48672	8.71096	522.571	5.24676e-15						YALI1_E06628g	1.74781	2.80454	99.6553	2.5273e-07	0	YALI1_B23554g	-1.25801	1.73918	11.5071	0.00505084	0
YGR039W	-1.48529	2.50485	62.0327	2.55687e-07						YALI1_A15373g	1.74369	1.03546	17.2473	0.00122472	0	YALI1_A08934g	-1.26267	2.53283	29.2635	0.000135598	0
YLR073C	-1.48452	4.71927	202.327	2.11929e-11						YALI1_C22322g	1.74261	6.71598	173.983	1.02477e-08	YALI0_C15576g	YALI1_D20985g	-1.26329	5.87225	203.67	4.04554e-09	YALI0_D17028g
YHR021C	-1.48451	7.70444	247.631	7.95547e-11						YALI1_D30285g	1.73917	4.55667	498.518	1.82029e-11	YALI0_D23419g	YALI1_A06381g	-1.26557	5.03157	119.828	8.89773e-08	YALI0_A06677g
YDL232W	-1.48411	3.29569	120.194	1.59744e-09						YALI1_E37749g	1.7373	6.55749	560.82	8.84472e-12	YALI0_E31793g	YALI1_E28903g	-1.26833	4.67217	13.3327	0.00310175	YALI0_E24277g
YLR401C	-1.48405	6.74231	668.151	5.78544e-16						YALI1_D00352g	1.73701	1.16766	29.6905	0.000127006	YALI0_D00341g	YALI1_A20353g	-1.26912	4.24725	39.26	3.42381e-05	YALI0_A19404g
YMR308C	-1.48271	7.40277	700.579	3.77517e-16						YALI1_F18664g	1.73662	1.5758	24.9999	0.000271579	0	YALI1_D26006g	-1.27393	7.51273	36.1413	5.09579e-05	YALI0_D20482g
YGL189C	-1.48202	9.37335	409.69	4.57721e-14						YALI1_B29008g	1.73582	6.82272	58.6542	4.50812e-06	YALI0_B22198g	YALI1_C16099g	-1.27634	1.74645	17.3725	0.00119149	0
YMR259C	-1.48095	5.80784	519.472	5.53327e-15						YALI1_D07896g	1.73517	5.80568	97.0599	2.93013e-07	0	YALI1_E10067g	-1.27992	3.44043	37.5498	4.2447e-05	YALI0_E08250g
YBR078W	-1.48002	9.73425	555.875	3.01864e-15						YALI1_A14772g	1.73361	1.6193	42.7503	2.25662e-05	0	YALI1_F38248g	-1.28104	4.47066	82.7708	7.0887e-07	YALI0_F30591g
YML073C	-1.47949	7.97694	573.94	2.26653e-15						YALI1_A18426g	1.73241	5.93735	74.3056	1.27753e-06	0	YALI1_D15458g	-1.28326	8.6201	63.1101	3.06568e-06	YALI0_D12408g
YGR054W	-1.47791	8.03664	600.569	1.50893e-15						YALI1_E25400g	1.73128	7.33297	413.936	5.66625e-11	YALI0_E21307g	YALI1_F29836g	-1.28706	4.09187	57.1268	5.17445e-06	YALI0_F22605g
YDL040C	-1.47438	7.42933	645.854	7.85198e-16						YALI1_C06929g	1.73097	3.66225	142.246	3.31765e-08	YALI0_C05390g	YALI1_F13550g	-1.28762	7.90021	176.161	9.52542e-09	YALI0_F10010g
YHR128W	-1.47286	6.1606	445.489	2.17638e-14						YALI1_E02121g	1.73073	7.30897	426.007	4.75556e-11	YALI0_E01540g	YALI1_D12050g	-1.28882	8.61586	158.883	1.74377e-08	YALI0_D09427g
YNL062C	-1.4715	5.70255	435.021	2.68836e-14						YALI1_C20853g	1.7307	5.38224	379.813	9.56449e-11	YALI0_C14894g	YALI1_E22787g	-1.29064	7.54406	215.995	2.85448e-09	YALI0_E19008g
YPL231W	-1.46959	9.50442	576.227	2.18713e-15						YALI1_C20054g	1.73052	1.80301	35.4888	5.55631e-05	YALI0_C14344g	YALI1_D25400g	-1.29087	2.04726	16.5805	0.00142093	YALI0_D20108g
YDR303C	-1.46807	5.89607	411.037	4.44597e-14						YALI1_F12810g	1.72954	5.8269	261.564	9.10091e-10	YALI0_F09163g	YALI1_B06537g	-1.29225	2.44633	18.6656	0.000903164	0
YGL099W	-1.46705	6.34232	572.688	2.31132e-15						YALI1_F31689g	1.7278	5.05556	74.1981	1.2876e-06	YALI0_F24299g	YALI1_E27997g	-1.2956	1.75779	25.6776	0.000241899	YALI0_E23650g
YJL192C	-1.4666	6.91844	765.047	1.70607e-16						YALI1_C31086g	1.72637	4.08377	252.583	1.12208e-09	YALI0_C22594g	YALI1_A06640g	-1.29593	6.78424	56.0632	5.70623e-06	YALI0_A06974g
YOR375C	-1.46199	9.49356	349.805	1.84743e-13						YALI1_D21968g	1.72168	1.66671	22.0107	0.000465125	0	YALI1_D32880g	-1.29651	5.37165	146.245	2.825e-08	YALI0_D24830g
YGL071W	-1.46103	6.59768	662.116	6.27783e-16						YALI1_E01947g	1.7214	6.28126	332.739	2.13411e-10	YALI0_E01408g	YALI1_C12441g	-1.29768	1.71474	25.4449	0.000251645	0
YHR197W	-1.4595	6.04976	467.853	1.40758e-14						YALI1_F04860g	1.72102	1.40481	51.5816	8.77097e-06	0	YALI1_F05871g	-1.30117	6.197	165.239	1.38651e-08	YALI0_F03927g
YHR024C	-1.45807	7.16725	425.348	3.28227e-14						YALI1_A16918g	1.71897	1.89321	31.1339	0.000102303	0	YALI1_F39009g	-1.30501	5.85893	51.7783	8.60157e-06	YALI0_F31339g
YJL194W	-1.4552	4.7564	226.144	8.19328e-12						YALI1_A21835g	1.71631	6.08879	356.213	1.41198e-10	YALI0_A20790g	YALI1_F29127g	-1.30533	1.04867	17.7025	0.00110884	YALI0_F21989g
YHL003C	-1.45349	6.05536	434.623	2.71032e-14						YALI1_A15544g	1.71611	4.33571	97.862	2.79817e-07	YALI0_A15488g	YALI1_D04277g	-1.31062	4.20407	24.0616	0.000319945	YALI0_D03355g
YML060W	-1.45235	5.21968	244.209	4.23142e-12						YALI1_B22391g	1.71502	2.30207	93.7986	3.54657e-07	0	YALI1_A05737g	-1.31328	6.37434	103.338	2.06089e-07	YALI0_A05885g
YKR081C	-1.44987	6.34536	539.673	3.93382e-15						YALI1_F15827g	1.71299	8.27107	313.067	3.08487e-10	YALI0_F11979g	YALI1_F37627g	-1.31374	4.70147	55.3808	6.08079e-06	YALI0_F30041g
YML126C	-1.44945	7.6506	479.335	1.13414e-14						YALI1_C17091g	1.70518	2.53385	95.3721	3.23209e-07	YALI0_C12188g	YALI1_D02499g	-1.31447	5.40582	118.236	9.60398e-08	YALI0_D02189g
YNR066C	-1.44875	4.33464	160.794	1.46703e-10						YALI1_F15118g	1.70461	2.11671	50.4009	9.87298e-06	0	YALI1_D11810g	-1.3165	5.50912	140.769	3.52423e-08	YALI0_D09295g
YMR194W	-1.44836	5.72887	275.651	1.48352e-12						YALI1_D20618g	1.70404	6.5328	192.161	5.70739e-09	0	YALI1_F01614g	-1.31712	8.13119	175.031	9.89258e-09	YALI0_F00990g
YNR021W	-1.44714	5.66797	387.237	7.53733e-14						YALI1_F26142g	1.7016	5.77591	194.288	5.34793e-09	YALI0_F19690g	YALI1_D30420g	-1.31931	4.90062	38.7083	3.66666e-05	YALI0_D23485g
YBL009W	-1.44604	6.19737	443.815	2.25042e-14						YALI1_F05253g	1.6955	5.20851	390.51	8.07829e-11	YALI0_F03619g	YALI1_F09965g	-1.32005	6.75892	153.687	2.11689e-08	YALI0_F06776g
YGL101W	-1.44537	5.01676	178.42	6.13978e-11						YALI1_C22541g	1.6949	2.9279	80.6375	8.18086e-07	YALI0_C15609g	YALI1_E00340g	-1.32015	3.77721	48.3395	1.22067e-05	0
YLR009W	-1.43535	7.00356	571.66	2.34885e-15						YALI1_E36913g	1.69458	1.83512	40.857	2.81946e-05	0	YALI1_D22044g	-1.32099	1.9325	10.526	0.00667911	YALI0_D17820g
YOR184W	-1.43466	9.15958	695.675	4.0219e-16						YALI1_A21283g	1.69452	5.46357	446.788	3.55635e-11	YALI0_A20273g	YALI1_D25786g	-1.32171	2.01795	27.5567	0.000177412	YALI0_D20350g
YDL084W	-1.43394	7.60626	649.17	7.49842e-16						YALI1_F11729g	1.69382	7.64902	748.88	1.49251e-12	YALI0_F08349g	YALI1_D28354g	-1.32274	4.04502	17.2314	0.00122901	0
YGR266W	-1.43266	6.21038	656.815	6.74883e-16						YALI1_E28150g	1.69334	5.3578	234.643	1.74304e-09	YALI0_E23782g	YALI1_A10796g	-1.32396	2.73245	14.059	0.00258174	0
YKR094C	-1.42843	8.81691	383.806	8.15403e-14						YALI1_B26033g	1.69272	1.67749	32.0758	8.91868e-05	YALI0_B19976g	YALI1_E15398g	-1.32407	8.06352	225.963	2.18236e-09	YALI0_E12419g
YPL255W	-1.42796	5.24499	316.032	4.50333e-13						YALI1_B20319g	1.69082	2.36318	86.1162	5.69852e-07	YALI0_B15466g	YALI1_D26934g	-1.33036	1.87241	12.8378	0.00352639	0
YDL063C	-1.4268	5.54508	482.421	1.07108e-14						YALI1_A18671g	1.69004	5.46233	155.351	1.98813e-08	0	YALI1_B13948g	-1.33061	9.62557	194.466	5.31903e-09	YALI0_B10340g
YMR123W	-1.42642	5.9203	509.4	6.591e-15						YALI1_E11969g	1.68995	3.41137	107.368	1.66066e-07	YALI0_E09647g	YALI1_F16376g	-1.33088	2.04877	16.4499	0.00146352	0
YCR016W	-1.42549	5.52624	376.177	9.7358e-14						YALI1_C25171g	1.6899	5.12316	288.09	5.0932e-10	YALI0_C18029g	YALI1_E18927g	-1.33827	10.2597	157.622	1.82676e-08	YALI0_E15708g
YNL113W	-1.42527	6.33577	495.898	8.37721e-15						YALI1_B22375g	1.68932	5.00979	207.537	3.61866e-09	YALI0_B17204g	YALI1_D34106g	-1.33931	6.32026	40.0423	3.11075e-05	YALI0_D25784g
YOR085W	-1.42434	6.90046	541.475	3.81822e-15						YALI1_F25587g	1.68922	3.00514	34.7502	6.13699e-05	YALI0_F19184g	YALI1_D24508g	-1.3423	7.28564	124.886	7.02358e-08	YALI0_D19316g
YKR069W	-1.42344	7.46671	473.254	1.2708e-14						YALI1_F29127g	1.68558	1.04867	45.6032	1.63668e-05	YALI0_F21989g	YALI1_D05195g	-1.34304	8.31769	45.9828	1.57012e-05	YALI0_D04136g
YDR062W	-1.42164	7.39512	788.884	1.29304e-16						YALI1_E28779g	1.68403	4.28923	189.638	6.17067e-09	YALI0_E24167g	YALI1_F08183g	-1.34371	5.6391	98.8967	2.63799e-07	YALI0_F05478g
YML036W	-1.42125	4.42156	107.36	5.17544e-09						YALI1_C04041g	1.6838	1.12538	49.5459	1.07718e-05	0	YALI1_A19195g	-1.34534	3.61373	23.462	0.0003561	0
YOL011W	-1.42075	6.31587	419.308	3.72629e-14						YALI1_E28097g	1.68247	7.19973	585.39	6.79768e-12	YALI0_E23738g	YALI1_A03116g	-1.34625	5.31076	75.466	1.17449e-06	YALI0_A02607g
YER160C	-1.41862	5.99158	433.409	2.77847e-14						YALI1_D11810g	1.67914	5.50912	419.947	5.18967e-11	YALI0_D09295g	YALI1_C26703t	-1.34628	3.72182	29.397	0.000132841	YALI0_C19316g
YOR192C-B	-1.41834	6.97758	560.073	2.82195e-15						YALI1_C05857g	1.67836	2.66319	114.401	1.15884e-07	YALI0_C04389g	YALI1_E30173g	-1.34722	9.43491	100.312	2.43585e-07	YALI0_E25201g
YDR454C	-1.41792	6.64868	563.922	2.65399e-15						YALI1_A07376g	1.67785	2.22502	43.5718	2.05376e-05	0	YALI1_A12772g	-1.34767	2.75421	26.2228	0.00022073	YALI0_A12705g
YKL165C	-1.41718	6.13109	399.66	5.70067e-14						YALI1_F01132g	1.67476	7.66279	114.969	1.12663e-07	YALI0_F00704g	YALI1_D28537g	-1.34827	3.32048	56.5097	5.47561e-06	YALI0_D22462g
YPR167C	-1.41692	8.35304	789.726	1.28063e-16						YALI1_C24165g	1.67263	2.18586	79.8621	8.62533e-07	YALI0_C16907g	YALI1_C21880t	-1.34917	4.9307	29.7846	0.000125199	0
YDR047W	-1.41599	6.35	484.939	1.02251e-14						YALI1_C11862g	1.67256	9.48975	583.204	6.95569e-12	YALI0_C08635g	YALI1_A22415g	-1.35303	2.98149	27.5534	0.000177507	YALI0_A21395g
YDL191W	-1.41482	8.22591	544.696	3.62085e-15						YALI1_C31243g	1.66991	6.85181	356.906	1.39543e-10	YALI0_C22682g	YALI1_A15366g	-1.35511	1.02732	11.2697	0.00539766	0
YOR306C	-1.41049	6.4589	703.279	3.64651e-16						YALI1_F12520g	1.66612	1.32875	23.1273	0.000378339	0	YALI1_C27308t	-1.35585	3.50688	33.4437	7.34589e-05	0
YNL111C	-1.41026	6.24684	402.685	5.33258e-14						YALI1_B14948g	1.66482	2.60168	52.3438	8.13532e-06	YALI0_B11264g	YALI1_E04845g	-1.35756	5.29978	83.8127	6.61734e-07	YALI0_E04070g
YAL019W	-1.41022	6.67922	576.23	2.18701e-15						YALI1_F30314g	1.6635	1.11267	21.9225	0.000472911	0	YALI1_B06613g	-1.35791	1.04632	15.7681	0.00171153	0
YLL012W	-1.40941	7.02148	550.307	3.30341e-15						YALI1_C16099g	1.66341	1.74645	47.8361	1.28702e-05	0	YALI1_F04580t	-1.36135	4.52875	36.0464	5.15995e-05	YALI0_F03256g
YER090W	-1.40813	8.29026	559.73	2.83746e-15						YALI1_E17849g	1.65954	8.44062	102.745	2.12872e-07	0	YALI1_F07135g	-1.36212	3.11014	44.706	1.80745e-05	YALI0_F04642g
YHR099W	-1.40741	6.4713	507.1	6.86274e-15						YALI1_A00829g	1.6582	6.51014	112.255	1.29046e-07	YALI0_A00660g	YALI1_E03846g	-1.36431	6.36345	247.466	1.26832e-09	YALI0_E03190g
YBL004W	-1.40633	6.49291	597.558	1.57857e-15						YALI1_A04976g	1.65671	5.30106	305.072	3.60629e-10	YALI0_A04873g	YALI1_E05489g	-1.37106	7.5656	41.482	2.61734e-05	YALI0_E04532g
YNL102W	-1.406	5.68984	338.871	2.44237e-13						YALI1_D32455g	1.65387	1.84373	67.1602	2.20182e-06	0	YALI1_C06929g	-1.37168	3.66225	50.7752	9.5071e-06	YALI0_C05390g
YJR147W	-1.40555	6.1904	383.711	8.17186e-14						YALI1_F16005g	1.65304	7.15329	713.264	2.01558e-12	YALI0_F12133g	YALI1_A04983g	-1.37425	1.20244	13.9475	0.00265457	0
YMR202W	-1.40541	8.5705	510.316	6.48599e-15						YALI1_B24018g	1.64953	7.03312	303.081	3.75163e-10	YALI0_B18502g	YALI1_F31587g	-1.37548	10.7084	44.0355	1.94863e-05	YALI0_F24167g
YNR038W	-1.40371	6.30678	572.425	2.32084e-15						YALI1_E27927g	1.6493	6.31351	109.221	1.50738e-07	YALI0_E23606g	YALI1_E21615g	-1.37602	1.35109	18.0855	0.00102112	YALI0_E18161g
YLR069C	-1.40332	8.08998	560.921	2.78395e-15						YALI1_E12561g	1.6453	5.9465	564.934	8.45675e-12	YALI0_E09999g	YALI1_E19772g	-1.37667	3.41687	30.1623	0.000118237	0
YNL065W	-1.4025	6.35073	222.553	5.11685e-11						YALI1_E35831g	1.64392	3.09571	135.633	4.36873e-08	YALI0_E30503g	YALI1_D18089g	-1.37761	7.99263	47.4212	1.34487e-05	YALI0_D14872g
YJL198W	-1.40144	6.02859	472.041	1.30019e-14						YALI1_E24719g	1.64148	6.00287	272.637	7.09572e-10	YALI0_E20801g	YALI1_F35015g	-1.37846	1.06089	12.3168	0.00521626	0
YJL209W	-1.39741	5.48065	307.389	5.73946e-13						YALI1_C10203g	1.63711	5.59839	253.71	1.09256e-09	YALI0_C07656g	YALI1_C27912t	-1.37938	5.33093	48.2887	1.22718e-05	YALI0_C19899g
YLR067C	-1.3963	5.42572	291.246	9.19079e-13						YALI1_C13410g	1.63604	8.32263	91.6565	4.0335e-07	YALI0_C09658g	YALI1_F18550g	-1.38054	6.06151	51.0968	9.20525e-06	YALI0_F13805g
YBL076C	-1.39517	8.6929	524.109	5.11075e-15						YALI1_E39848g	1.6349	5.7737	464.384	2.8089e-11	YALI0_E33583g	YALI1_B26205g	-1.38102	5.23384	26.0403	0.000227567	YALI0_B20064g
YGL117W	-1.39502	6.41732	447.217	2.10274e-14						YALI1_B12313g	1.63488	1.28728	36.1951	5.05988e-05	0	YALI1_D11272g	-1.38191	3.35383	35.1318	5.82859e-05	YALI0_D08800g
YHR170W	-1.3949	7.58363	697.046	3.95119e-16						YALI1_F09161g	1.63378	1.29762	37.6169	4.20847e-05	0	YALI1_C06006g	-1.38281	1.46822	13.7664	0.00277796	YALI0_C04499g
YBR185C	-1.39393	5.20593	220.886	1.0023e-11						YALI1_D33042g	1.63141	7.86554	146.536	2.79256e-08	YALI0_D24926g	YALI1_A15040t	-1.38328	3.18953	35.0837	5.86649e-05	YALI0_A14971g
YMR321C	-1.39278	4.25731	156.104	1.87674e-10						YALI1_E22961g	1.62845	8.91217	80.4111	8.30778e-07	YALI0_E19206g	YALI1_E29085g	-1.38501	5.26635	144.887	2.98216e-08	YALI0_E24431g
YJL039C	-1.39128	6.00499	432.814	2.81254e-14						YALI1_D14180g	1.62696	5.77619	329.538	2.2627e-10	YALI0_D11286g	YALI1_D02661g	-1.38612	2.28052	33.1897	7.61185e-05	0
YPR120C	-1.38914	4.87433	274.054	1.56031e-12						YALI1_F13384g	1.62593	7.40063	248.423	1.23937e-09	YALI0_F09812g	YALI1_C31759g	-1.38685	5.63727	87.07	5.362e-07	YALI0_C22968g
YIL035C	-1.38663	7.29406	215.747	2.13584e-10						YALI1_C11521g	1.62463	3.0662	74.4626	1.263e-06	YALI0_C08393g	YALI1_C04093g	-1.38945	1.57627	11.4313	0.00515864	YALI0_C03025g
YJR054W	-1.38397	5.0421	211.661	1.44328e-11						YALI1_C16621g	1.62341	8.74228	546.491	1.03668e-11	YALI0_C11880g	YALI1_E36937g	-1.39201	6.29488	118.643	9.41735e-08	YALI0_E31383g
YKL009W	-1.38343	7.28855	376.877	9.57737e-14						YALI1_A12540g	1.62268	4.30519	160.784	1.62676e-08	YALI0_A12353g	YALI1_C19735g	-1.39849	2.87039	26.2902	0.000218268	YALI0_C13970g
YMR013C	-1.3815	4.94858	350.291	1.82496e-13						YALI1_C10173g	1.62013	4.83124	122.729	7.76034e-08	YALI0_C07634g	YALI1_D17666g	-1.39952	2.62065	21.6664	0.000496401	YALI0_D14498g
YDR432W	-1.38087	8.70696	219.655	6.95031e-11						YALI1_E27981g	1.61999	1.50691	54.2538	6.76374e-06	0	YALI1_F02701g	-1.40719	4.41009	13.3014	0.00312681	0
YJL179W	-1.37851	4.89561	64.3888	2.12643e-06						YALI1_E05584g	1.61841	7.7717	95.972	3.12081e-07	YALI0_E04598g	YALI1_E27981g	-1.41007	1.50691	25.1167	0.000266173	0
YNL096C	-1.37741	7.92995	628.123	1.0085e-15						YALI1_A20739g	1.61646	10.5397	142.895	3.23132e-08	YALI0_A19690g	YALI1_A06625g	-1.41065	2.3082	32.0181	8.99321e-05	YALI0_A06952g
YKR016W	-1.37688	6.22741	271.185	2.17239e-12						YALI1_D22932g	1.61399	1.96675	73.4713	1.35812e-06	0	YALI1_E11217g	-1.4149	3.16923	13.163	0.0032403	0
YOR264W	-1.37658	5.68502	294.585	8.32132e-13						YALI1_F31672g	1.61234	6.15488	36.2392	5.03062e-05	YALI0_F24255g	YALI1_C20853g	-1.41818	5.38224	142.355	3.30292e-08	YALI0_C14894g
YGR271C-A	-1.37472	4.07579	60.4237	7.09918e-07						YALI1_D35356g	1.60978	7.7049	503.51	1.71257e-11	YALI0_D26818g	YALI1_C06259g	-1.41899	5.81058	152.176	2.24219e-08	YALI0_C04774g
YGR162W	-1.37322	8.70716	672.213	5.47825e-16						YALI1_C25053g	1.60956	1.87334	54.708	6.47833e-06	YALI0_C17875g	YALI1_F19047g	-1.41929	5.73413	119.786	8.91578e-08	YALI0_F14179g
YPR187W	-1.37305	7.59402	489.474	9.41066e-15						YALI1_F19619g	1.60919	1.52174	38.9071	3.57691e-05	0	YALI1_F06198g	-1.42019	2.62694	37.0698	4.51475e-05	0
YGR195W	-1.36845	4.45901	162.546	1.34026e-10						YALI1_E10934g	1.60911	3.96427	143.741	3.12264e-08	YALI0_E08954g	YALI1_D27946g	-1.42128	4.12194	20.312	0.000645708	0
YBL040C	-1.3681	6.971	212.392	1.79735e-10						YALI1_C21272g	1.60767	1.77827	25.5878	0.000245605	0	YALI1_F21908g	-1.42142	1.79842	22.872	0.000396393	YALI0_F16423g
YBR283C	-1.36805	7.97536	817.295	9.39042e-17						YALI1_E15421g	1.60241	3.62942	149.71	2.46578e-08	0	YALI1_D01489g	-1.42225	5.32926	117.448	9.97713e-08	YALI0_D01309g
YNL222W	-1.36533	5.19572	109.015	1.65242e-08						YALI1_E29900g	1.60054	5.47359	249.53	1.20682e-09	0	YALI1_E20923g	-1.42259	8.71856	292.94	4.60598e-10	YALI0_E17655g
YOR241W	-1.36402	6.07744	436.857	2.58966e-14						YALI1_C11057g	1.59979	2.51418	109.532	1.48336e-07	0	YALI1_C17091g	-1.42346	2.53385	39.5389	3.30819e-05	YALI0_C12188g
YOR335C	-1.364	8.02981	444.931	2.20078e-14						YALI1_B15592g	1.59892	3.59347	67.4507	2.15158e-06	YALI0_B11792g	YALI1_E39466g	-1.42458	7.89507	140.536	3.55823e-08	YALI0_E33363g
YIL140W	-1.36153	7.07957	417.141	3.90143e-14						YALI1_F21453g	1.59542	2.91824	52.0297	8.39058e-06	YALI0_F15961g	YALI1_B26659g	-1.4288	4.26439	119.218	9.16096e-08	YALI0_B20350g
YCR065W	-1.36115	5.95832	470.747	1.33237e-14						YALI1_E41436g	1.58846	5.2077	154.41	2.05979e-08	YALI0_E34903g	YALI1_C18878g	-1.43011	3.49619	82.747	7.09995e-07	0
YHR065C	-1.35564	6.18127	526.288	4.92459e-15						YALI1_E06535g	1.58621	3.11383	155.027	2.01248e-08	YALI0_E05577g	YALI1_B01878g	-1.43063	1.04729	13.3114	0.00311877	YALI0_B01100g
YDR211W	-1.35541	7.14863	465.365	1.47601e-14						YALI1_D22274g	1.58457	2.71757	52.2097	8.24318e-06	YALI0_D17974g	YALI1_A05355g	-1.43572	1.64114	13.9632	0.00264415	YALI0_A05291g
YLR002C	-1.35485	6.18298	498.074	8.05616e-15						YALI1_D22961g	1.58421	6.72471	359.781	1.32914e-10	YALI0_D18359g	YALI1_A13903g	-1.43973	2.37509	37.0038	4.55342e-05	0
YLR045C	-1.35338	6.86529	505.593	7.04756e-15						YALI1_E30109g	1.58218	4.60713	218.371	2.67469e-09	YALI0_E25179g	YALI1_C08893g	-1.44162	5.14119	75.5671	1.16598e-06	YALI0_C06622g
YBL068W	-1.3524	5.27034	250.335	3.41707e-12						YALI1_E27774g	1.5821	2.77507	76.5419	1.08747e-06	0	YALI1_E28097g	-1.44276	7.19973	225.587	2.20415e-09	YALI0_E23738g
YKL104C	-1.35088	8.81091	362.736	1.34199e-13						YALI1_D23550g	1.5813	2.03115	63.7736	2.90036e-06	0	YALI1_D16441g	-1.45218	1.49632	17.0278	0.00128561	YALI0_D13200g
YHR042W	-1.35069	7.54242	544.302	3.64434e-15						YALI1_C04925g	1.58052	7.0853	251.048	1.16378e-09	YALI0_C03696g	YALI1_D22401g	-1.45776	2.53755	38.8772	3.59023e-05	YALI0_D18040g
YLR328W	-1.35063	5.63008	306.815	5.83405e-13						YALI1_E10161g	1.57594	7.21379	407.033	6.27747e-11	YALI0_E08338g	YALI1_B02806g	-1.46235	6.1902	160.951	1.61691e-08	YALI0_B01826g
YBR023C	-1.34951	7.34706	510.312	6.48644e-15						YALI1_F02518g	1.57538	8.88524	680.234	2.69941e-12	YALI0_F01628g	YALI1_E35546g	-1.46842	3.50243	57.3671	5.06241e-06	YALI0_E30151g
YMR125W	-1.34926	7.46535	256.726	1.68877e-11						YALI1_E14561g	1.57156	6.55549	857.398	6.47226e-13	YALI0_E11737g	YALI1_D16879g	-1.47372	2.2968	33.69	7.09823e-05	0
YKL068W	-1.34802	7.88387	746.829	2.12084e-16						YALI1_C31122g	1.57042	5.79723	237.416	1.62497e-09	YALI0_C22616g	YALI1_C31510g	-1.47465	7.78721	161.486	1.58591e-08	YALI0_C22792g
YHR133C	-1.34792	4.92088	191.871	3.3245e-11						YALI1_A07405g	1.56989	4.02554	137.205	4.08753e-08	YALI0_A07865g	YALI1_F05509g	-1.47816	3.29345	42.1487	2.42e-05	YALI0_F03751g
YNR065C	-1.34611	6.56102	97.6642	4.41153e-07						YALI1_F02993g	1.56946	1.13853	47.0182	1.40396e-05	0	YALI1_D05973g	-1.47982	1.5153	38.7884	3.63018e-05	0
YHR173C	-1.34611	2.31378	39.4291	5.66879e-06						YALI1_C32034g	1.56877	5.47463	98.1773	2.7482e-07	YALI0_C23224g	YALI1_F20123g	-1.4821	4.01383	53.7613	7.08987e-06	YALI0_F15059g
YIL044C	-1.34502	5.89418	361.979	1.36691e-13						YALI1_F17444g	1.56553	2.2783	106.396	1.74825e-07	0	YALI1_C29261g	-1.48283	6.39357	142.206	3.32301e-08	YALI0_C21186g
YDL112W	-1.34296	6.7822	363.575	1.31494e-13						YALI1_A11612g	1.56337	3.30742	71.8828	1.52844e-06	YALI0_A11561g	YALI1_A03688g	-1.49331	5.22605	90.9666	4.20654e-07	YALI0_A03421g
YHR214C-B	-1.34153	6.77115	494.421	8.60315e-15						YALI1_E09779g	1.56333	5.48387	313.35	3.06807e-10	YALI0_E08074g	YALI1_F26757g	-1.49423	1.38628	30.9256	0.000105498	YALI0_F20152g
YML055W	-1.34141	5.55252	186.938	5.05456e-11						YALI1_C15322g	1.56259	5.12997	196.211	5.04542e-09	YALI0_C10923g	YALI1_D10264g	-1.49633	7.71452	67.1905	2.19653e-06	YALI0_D07986g
YDL145C	-1.33963	8.46231	701.965	3.70852e-16						YALI1_E21417g	1.5616	2.21866	73.4885	1.3564e-06	0	YALI1_F32565g	-1.49703	5.68761	135.393	4.41356e-08	YALI0_F25267g
YDL148C	-1.33927	6.39251	409.771	4.56923e-14						YALI1_F31183g	1.5613	1.96138	34.1284	6.68095e-05	0	YALI1_F10585g	-1.4971	6.87569	26.9938	0.000194363	YALI0_F07216g
YJL138C	-1.3384	9.54129	499.128	7.90557e-15						YALI1_A13349g	1.5587	6.68653	308.25	3.38766e-10	YALI0_A13277g	YALI1_F22073g	-1.4974	9.22275	86.3632	5.60907e-07	YALI0_F16511g
YMR214W	-1.33411	6.45027	679.816	4.95057e-16						YALI1_E27997g	1.55521	1.75779	62.4323	3.24597e-06	YALI0_E23650g	YALI1_C32914g	-1.50278	4.7222	139.843	3.6614e-08	YALI0_C23881g
YHR025W	-1.33296	8.04713	150.747	1.02098e-08						YALI1_E29959g	1.55467	9.74434	522.616	1.36326e-11	YALI0_E25047g	YALI1_E30109g	-1.50626	4.60713	108.464	1.56791e-07	YALI0_E25179g
YLR301W	-1.33279	6.17719	242.811	6.50713e-12						YALI1_D33696g	1.55413	8.03607	698.267	2.29758e-12	YALI0_D25388g	YALI1_B16255g	-1.50927	1.79059	33.543	7.24489e-05	0
YLR419W	-1.33145	6.67331	419.476	3.71305e-14						YALI1_D28259g	1.5535	3.46324	119.137	9.19647e-08	0	YALI1_D00352g	-1.5098	1.16766	14.4375	0.00235135	YALI0_D00341g
YJL061W	-1.32988	5.79573	492.759	8.86548e-15						YALI1_B01485g	1.55181	1.31338	19.3829	0.000778562	0	YALI1_A15544g	-1.51108	4.33571	42.2102	2.4027e-05	YALI0_A15488g
YER086W	-1.32971	8.1345	278.914	2.73355e-12						YALI1_D29966g	1.55154	6.77131	617.321	4.90479e-12	YALI0_D23221g	YALI1_E11943g	-1.51315	8.76387	271.558	7.26677e-10	YALI0_E09603g
YIL079C	-1.3278	5.77229	254.49	2.96415e-12						YALI1_E35546g	1.55075	3.50243	115.022	1.12366e-07	YALI0_E30151g	YALI1_F28915g	-1.52268	4.29597	82.9845	6.98893e-07	YALI0_F21857g
YIL148W	-1.32692	8.73037	367.182	1.20534e-13						YALI1_F02265g	1.54787	8.4983	497.174	1.85062e-11	YALI0_F01452g	YALI1_E38218g	-1.52438	3.02532	40.743	2.85826e-05	YALI0_E32263g
YGL215W	-1.32684	8.42943	594.369	1.65622e-15						YALI1_C14284g	1.54759	1.56173	14.9652	0.00206898	0	YALI1_F05415g	-1.53	2.67437	57.5328	4.98683e-06	YALI0_F03663g
YOL103W	-1.32548	6.2816	529.675	4.65011e-15						YALI1_C32461g	1.54747	4.06457	117.438	9.98175e-08	YALI0_C23518g	YALI1_C09878g	-1.53011	1.54193	10.1469	0.00746777	0
YER064C	-1.3248	4.97904	209.791	1.55675e-11						YALI1_A01864g	1.54626	8.91958	101.256	2.31095e-07	YALI0_A01452g	YALI1_A11797g	-1.53388	2.83246	57.3396	5.07512e-06	YALI0_A11649g
YJL159W	-1.32221	10.1615	181.08	2.48882e-10						YALI1_A06381g	1.54544	5.03157	326.705	2.384e-10	YALI0_A06677g	YALI1_C06071g	-1.54327	6.62554	181.473	7.99826e-09	YALI0_C04565g
YOR168W	-1.32202	7.15146	539.673	3.93382e-15						YALI1_C24367g	1.54303	8.80973	119.288	9.13039e-08	YALI0_C16995g	YALI1_D09623g	-1.54379	3.10843	46.3629	1.50661e-05	YALI0_D07502g
YLR066W	-1.3209	4.69969	186.277	4.26968e-11						YALI1_C18668g	1.54147	7.38298	75.4315	1.17741e-06	YALI0_C13420g	YALI1_D21511g	-1.5452	8.2883	282.389	5.74432e-10	YALI0_D17534g
YOR271C	-1.32044	6.89707	397.077	6.03727e-14						YALI1_C04868g	1.5359	1.24634	23.3111	0.000365937	0	YALI1_F05448g	-1.54755	3.77545	49.7968	1.04986e-05	YALI0_F03685g
YGL068W	-1.31911	7.29183	265.589	4.3739e-12						YALI1_C00826g	1.53585	5.23197	115.721	1.08555e-07	YALI0_C00627g	YALI1_C16526g	-1.55131	6.40488	14.9932	0.00222192	YALI0_C11836g
YDR184C	-1.3177	4.98775	252.018	3.22497e-12						YALI1_D02655g	1.53486	1.05142	16.4305	0.00146999	0	YALI1_C19369g	-1.55585	1.30162	27.2576	0.000186194	0
YKL185W	-1.31661	7.23636	422.923	3.45309e-14						YALI1_E22383g	1.5331	5.70263	133.172	4.85517e-08	YALI0_E18700g	YALI1_C24200g	-1.56447	7.05403	280.034	6.04099e-10	YALI0_C16929g
YBL027W	-1.3164	9.36676	508.822	6.65811e-15						YALI1_D04030g	1.53261	1.82995	81.9721	7.4765e-07	0	YALI1_B26550g	-1.56736	5.1777	238.361	1.58688e-09	YALI0_B20284g
YGL195W	-1.31578	6.91991	494.836	8.539e-15						YALI1_D36215g	1.53075	3.74431	66.1395	2.38945e-06	0	YALI1_E09705g	-1.5693	2.62546	36.1659	5.07934e-05	YALI0_E08008g
YLR103C	-1.3155	6.26768	484.356	1.03354e-14						YALI1_A07557g	1.52707	1.44622	16.9617	0.00130464	0	YALI1_E09769g	-1.56965	3.90881	86.698	5.49043e-07	YALI0_E08052g
YOL056W	-1.31282	4.69414	182.226	5.13983e-11						YALI1_E34686g	1.52632	5.08998	130.152	5.54064e-08	YALI0_E29315g	YALI1_C16712g	-1.5699	6.17374	90.5418	4.31737e-07	YALI0_C11968g
YCR067C	-1.31192	7.46708	582.179	1.9946e-15						YALI1_C30235g	1.52559	6.48857	63.7608	2.90344e-06	YALI0_C21912g	YALI1_F32744g	-1.57549	5.51462	80.1238	8.47221e-07	YALI0_F25487g
YOL030W	-1.3116	8.71344	297.782	7.57361e-13						YALI1_A02190g	1.52521	1.17607	33.7338	7.05524e-05	YALI0_A01848g	YALI1_F25388g	-1.57973	2.38832	37.6998	4.16416e-05	0
YDR326C	-1.3097	6.2316	419.987	3.6732e-14						YALI1_B30303g	1.52386	5.22706	296.955	4.24324e-10	0	YALI1_C15707g	-1.58045	1.09257	13.5295	0.00294968	YALI0_C11253g
YPL252C	-1.30927	7.39111	154.753	7.01689e-09						YALI1_C15526g	1.52333	3.04905	130.134	5.54514e-08	YALI0_C11099g	YALI1_D20904g	-1.58361	1.62866	12.4274	0.00393064	YALI0_D16962g
YPR190C	-1.30742	6.28825	472.391	1.29163e-14						YALI1_F38476g	1.51946	4.95672	129.323	5.74788e-08	YALI0_F30833g	YALI1_D08648g	-1.58723	3.03146	31.2699	0.000100276	YALI0_D06732g
YEL033W	-1.30602	8.42683	105.036	2.46026e-07						YALI1_F16915g	1.51734	9.09926	122.494	7.84612e-08	YALI0_F12617g	YALI1_A14079g	-1.58927	1.89538	25.3887	0.000254063	YALI0_A14234g
YDL178W	-1.30597	7.89619	652.183	7.19256e-16						YALI1_A13224g	1.51437	1.80284	44.5287	1.84359e-05	0	YALI1_B22853g	-1.59317	8.64336	245.376	1.3343e-09	YALI0_B17666g
YIR026C	-1.30594	5.64121	427.05	3.16802e-14						YALI1_C09642g	1.51371	3.98448	49.5606	1.07556e-05	YALI0_C07260g	YALI1_E24735g	-1.59363	4.69816	112.968	1.24487e-07	YALI0_E20823g
YLR150W	-1.3055	9.56999	412.893	4.27204e-14						YALI1_D27163g	1.51069	4.22325	126.278	6.59084e-08	YALI0_D21538g	YALI1_A09893g	-1.59558	5.62826	95.7432	3.16272e-07	YALI0_A10010g
YNL301C	-1.30496	7.14883	617.869	1.16925e-15						YALI1_B27534g	1.51023	9.52139	233.262	1.80555e-09	YALI0_B21120g	YALI1_B02035g	-1.5994	1.54263	24.6154	0.000290295	0
YER111C	-1.30207	6.40373	460.238	1.62899e-14						YALI1_A18443g	1.50814	1.80481	64.7485	2.67583e-06	0	YALI1_F37255g	-1.61042	6.17496	46.6785	1.45613e-05	YALI0_F29689g
YOR074C	-1.30097	5.81154	546.362	3.52317e-15						YALI1_C10382g	1.50677	1.90811	63.6659	2.92646e-06	0	YALI1_F22321g	-1.62816	7.77532	375.218	1.02988e-10	YALI0_F16709g
YDR119W	-1.30017	6.3059	529.218	4.68614e-15						YALI1_A05662g	1.50658	4.41224	272.041	7.18969e-10	YALI0_A05665g	YALI1_C25128g	-1.62905	1.39442	19.8113	0.000713713	YALI0_C17963g
YIL049W	-1.29957	4.56188	113.947	2.45349e-09						YALI1_E23629g	1.50576	3.65382	80.8549	8.06105e-07	0	YALI1_C31576g	-1.63551	5.23561	224.208	2.28612e-09	YALI0_C22858g
YPL050C	-1.29759	7.8466	398.502	5.84898e-14						YALI1_B10780g	1.50398	1.2349	31.1601	0.000101908	0	YALI1_A14513g	-1.64385	8.41702	298.273	4.1314e-10	YALI0_A14608g
YOR067C	-1.29708	5.36572	211.847	1.43249e-11						YALI1_D21610g	1.50327	7.17279	202.543	4.18071e-09	YALI0_D17666g	YALI1_F33513g	-1.64855	5.1574	48.3408	1.2205e-05	0
YBR007C	-1.29672	6.32536	518.601	5.61684e-15						YALI1_F02132g	1.50264	9.81282	426.79	4.70262e-11	YALI0_F01320g	YALI1_E38164g	-1.65139	2.50331	41.9601	2.47401e-05	YALI0_E32197g
YBR017C	-1.29502	7.05977	595.208	1.63537e-15						YALI1_A11079g	1.50017	6.93096	314.42	3.00558e-10	YALI0_A10967g	YALI1_B20108g	-1.66459	8.42564	196.052	5.06974e-09	YALI0_B15268g
YNL268W	-1.29458	7.55108	575.179	2.2231e-15						YALI1_D22485g	1.49721	2.84588	123.448	7.50535e-08	0	YALI1_E32180g	-1.66756	8.5408	288.47	5.05296e-10	YALI0_E27203g
YPR133W-A	-1.2916	5.95013	235.479	5.7892e-12						YALI1_F09137g	1.49296	1.96696	77.4065	1.02294e-06	0	YALI1_B02672g	-1.66903	6.9858	284.775	5.46063e-10	YALI0_B01716g
YDR302W	-1.29088	4.9176	140.585	4.45857e-10						YALI1_E10320g	1.49131	1.85618	63.4775	2.97281e-06	YALI0_E08492g	YALI1_A06751g	-1.66918	4.19641	116.602	1.0397e-07	0
YNR052C	-1.28889	7.39368	513.373	6.14909e-15						YALI1_C29202g	1.49088	1.17372	19.0063	0.000841299	YALI0_C21153g	YALI1_C20554g	-1.66929	2.38119	43.346	2.10735e-05	0
YDR341C	-1.28634	8.256	562.961	2.69487e-15						YALI1_B09002g	1.49018	2.88377	58.1441	4.71896e-06	YALI0_B06919g	YALI1_E40274g	-1.67686	3.11609	41.3194	2.66826e-05	0
YOR276W	-1.28532	6.85957	349.661	1.85413e-13						YALI1_F36492g	1.48715	8.38559	219.253	2.61136e-09	YALI0_F28677g	YALI1_E13718g	-1.6806	1.13371	20.2231	0.000657219	YALI0_E10835g
YGL062W	-1.2841	10.0531	301.779	6.74151e-13						YALI1_E40671g	1.48616	7.29876	421.109	5.10299e-11	YALI0_E34265g	YALI1_E37033g	-1.68518	4.49487	59.1306	4.32106e-06	0
YDL202W	-1.28282	6.55738	433.27	2.78636e-14						YALI1_A14377g	1.48224	2.96657	74.1453	1.29258e-06	0	YALI1_D00040g	-1.68667	1.60886	42.2732	2.38508e-05	YALI0_D00110g
YER001W	-1.2782	7.51175	472.221	1.29576e-14						YALI1_E19060g	1.48076	6.95146	207.64	3.60801e-09	YALI0_E15862g	YALI1_E27826g	-1.68765	1.56156	24.4435	0.000299143	0
YHR142W	-1.27601	6.31071	514.873	5.99084e-15						YALI1_C29104g	1.48003	7.84277	589.355	6.52154e-12	YALI0_C21065g	YALI1_A00032g	-1.68913	2.02371	18.8943	0.000861088	0
YHR063C	-1.27436	6.34211	343.126	2.18871e-13						YALI1_E38389g	1.47948	8.58638	115.308	1.1079e-07	YALI0_E32417g	YALI1_F05313g	-1.68934	2.30266	24.3897	0.000301974	0
YML096W	-1.27316	5.32211	257.488	2.67867e-12						YALI1_C26726g	1.47817	4.59989	211.628	3.22279e-09	YALI0_C19338g	YALI1_E26433g	-1.68983	5.1985	64.8708	2.64911e-06	YALI0_E22396g
YKR026C	-1.27302	6.30169	368.908	1.15652e-13						YALI1_C15465g	1.47721	4.84925	158.465	1.77083e-08	YALI0_C11033g	YALI1_F37658g	-1.69079	5.76536	181.466	8.00014e-09	YALI0_F30063g
YGR098C	-1.27147	5.74346	144.095	1.44761e-09						YALI1_A05003g	1.4768	7.8605	220.123	2.55055e-09	YALI0_A04895g	YALI1_A20176g	-1.69788	6.85857	189.311	6.23374e-09	YALI0_A19206g
YBR172C	-1.2686	7.16062	375.041	9.99921e-14						YALI1_D01632g	1.47562	6.10518	407.588	6.22559e-11	YALI0_D01419g	YALI1_D36286g	-1.70063	1.58611	43.2558	2.12918e-05	YALI0_D00110g:2
YMR011W	-1.26786	7.32125	222.387	5.14635e-11						YALI1_C03550g	1.47551	2.13559	76.1997	1.11431e-06	YALI0_C02541g	YALI1_C09773g	-1.70332	8.75513	181.124	8.08962e-09	YALI0_C07414g
YKL172W	-1.26773	7.74277	226.697	4.43665e-11						YALI1_C14931g	1.47499	6.31879	90.6412	4.29115e-07	YALI0_C10626g	YALI1_D23561g	-1.71081	1.13304	22.6825	0.000410442	0
YPR145W	-1.26664	10.3245	208.536	2.02232e-11						YALI1_B00858g	1.47424	3.14155	49.121	1.12537e-05	0	YALI1_E19916g	-1.7125	5.85507	119.472	9.05054e-08	0
YOR360C	-1.2662	5.11737	184.538	4.6214e-11						YALI1_D22997g	1.4738	4.69985	129.861	5.61252e-08	YALI0_D18381g	YALI1_E09779g	-1.71389	5.48387	198.969	4.64554e-09	YALI0_E08074g
YDR528W	-1.26544	5.56911	364.714	1.27918e-13						YALI1_E00680g	1.47202	8.63968	208.954	3.47542e-09	YALI0_E00330g	YALI1_D04725g	-1.7276	1.46161	19.5791	0.000748053	YALI0_D03740g
YER168C	-1.26378	5.32368	296.044	7.97035e-13						YALI1_E12019g	1.47131	2.14892	39.4666	3.3377e-05	YALI0_E09669g	YALI1_C20417g	-1.73422	1.4057	14.7146	0.00219785	YALI0_C14674g
YDL182W	-1.26161	9.90723	292.415	8.87537e-13						YALI1_C23563g	1.47115	5.69237	147.929	2.64335e-08	YALI0_C16500g	YALI1_C17440g	-1.73591	4.08287	63.7461	2.907e-06	0
YGR286C	-1.26104	6.54639	376.073	9.75977e-14						YALI1_A01267g	1.47086	7.02976	218.453	2.66874e-09	YALI0_A00979g	YALI1_D11343g	-1.74444	8.39674	109.342	1.49798e-07	YALI0_D08844g
YBR175W	-1.25974	5.67801	369.096	1.15131e-13						YALI1_C14183g	1.4686	2.55848	52.5624	7.963e-06	YALI0_C10120g	YALI1_C06298g	-1.74596	7.1813	244.229	1.37224e-09	YALI0_C04796g
YOR305W	-1.2556	4.43865	157.952	1.70182e-10						YALI1_C12755g	1.46848	5.18257	152.016	2.25595e-08	0	YALI1_B26639g	-1.74995	7.83228	74.584	1.25188e-06	YALI0_B20328g
YDR019C	-1.25411	8.56325	205.317	7.27987e-11						YALI1_C07562g	1.46607	4.90199	145.68	2.88916e-08	YALI0_C05885g	YALI1_F28998g	-1.76093	1.43596	17.3271	0.00120343	0
YML106W	-1.25395	6.733	432.471	2.8324e-14						YALI1_B13259g	1.46546	3.24201	80.2257	8.41347e-07	YALI0_B09867g	YALI1_C11836g	-1.77708	3.88493	36.4925	4.86635e-05	YALI0_C08613g
YKL078W	-1.25127	4.51386	159.729	1.55052e-10						YALI1_D19721g	1.46394	6.14923	57.7742	4.87896e-06	YALI0_D15928g	YALI1_E16854g	-1.77789	1.75843	29.7909	0.000125079	YALI0_E13860g
YKL154W	-1.24808	5.02989	229.239	7.29147e-12						YALI1_C27330g	1.46289	4.68578	220.733	2.50891e-09	YALI0_C19338g:2	YALI1_C29202g	-1.77969	1.17372	16.6671	0.00139348	YALI0_C21153g
YLR459W	-1.24775	5.67849	371.363	1.09077e-13						YALI1_F39789g	1.46201	7.79444	73.0008	1.40616e-06	YALI0_F32065g	YALI1_D01548g	-1.78018	6.5107	119.591	8.99925e-08	YALI0_D01353g
YJL069C	-1.24712	6.51504	468.58	1.38826e-14						YALI1_D30249g	1.46172	3.00887	103.012	2.09786e-07	YALI0_D23386g	YALI1_E03623g	-1.78174	8.06254	135.54	4.38595e-08	YALI0_E03058g
YKR024C	-1.24687	6.26877	513.138	6.17428e-15						YALI1_D32958g	1.45836	6.69019	104.296	1.95641e-07	YALI0_D24860g	YALI1_B01962g	-1.79057	6.56327	319.44	2.73124e-10	YALI0_B01166g
YLR190W	-1.24632	6.29758	434.485	2.71795e-14						YALI1_B06635g	1.45826	1.79761	29.7181	0.000126473	0	YALI1_F06578g	-1.79072	6.08647	248.746	1.22975e-09	YALI0_F04290g
YIR021W	-1.24527	4.85265	189.601	3.67681e-11						YALI1_E12614g	1.45728	8.22401	83.6576	6.68516e-07	YALI0_E10043g	YALI1_E08620g	-1.79097	9.50051	214.233	2.99687e-09	YALI0_E07271g
YKL127W	-1.24481	7.16101	353.52	1.68341e-13						YALI1_A13392g	1.45517	3.2063	84.3273	6.39801e-07	0	YALI1_A00019g	-1.79506	3.6519	27.0466	0.000192695	0
YNL049C	-1.2447	6.38797	450.017	1.98925e-14						YALI1_A18451g	1.4541	2.78972	62.4448	3.24253e-06	0	YALI1_B24564g	-1.80772	8.99167	114.076	1.1777e-07	YALI0_B18854g
YKR079C	-1.24422	5.96817	231.791	6.6304e-12						YALI1_F10342g	1.45131	8.54922	291.544	4.7404e-10	YALI0_F07062g	YALI1_A06761g	-1.81714	2.38044	49.5224	1.07979e-05	0
YHR143W-A	-1.24366	6.28812	162.57	7.19656e-10						YALI1_B04068g	1.44994	3.50685	68.5568	1.97209e-06	YALI0_B02684g	YALI1_E37792g	-1.81994	5.23941	127.871	6.1333e-08	YALI0_E31823g
YDL061C	-1.24267	6.98484	441.938	2.33682e-14						YALI1_F06410g	1.44933	1.07011	29.4789	0.000131181	0	YALI1_B00329g	-1.8274	3.28178	42.4399	2.33926e-05	YALI0_B00374g
YHR066W	-1.24232	6.21542	393.975	6.47103e-14						YALI1_B10773g	1.44818	2.43924	80.7385	8.1249e-07	0	YALI1_D18442g	-1.83328	6.8843	341.61	1.81982e-10	YALI0_D15136g
YDL136W	-1.24165	8.46934	424.034	3.37364e-14						YALI1_C23028g	1.44583	2.14225	25.4981	0.000249375	0	YALI1_A13334g	-1.83701	3.6148	106.171	1.76931e-07	0
YGL022W	-1.24132	8.36837	441.261	2.36888e-14						YALI1_E02767g	1.44449	7.76696	477.946	2.35568e-11	YALI0_E02200g	YALI1_A19249g	-1.85432	3.34436	68.0428	2.05325e-06	0
YDR261W-B	-1.2413	7.50487	23.3295	0.00118855						YALI1_C02117g	1.44385	5.60685	139.611	3.69678e-08	YALI0_C01507g	YALI1_D21327g	-1.85715	1.39936	31.1015	0.000102792	YALI0_D17314g
YDR194C	-1.24026	8.25665	208.586	7.05071e-11						YALI1_C11365g	1.4428	3.74352	39.1587	3.46698e-05	0	YALI1_E28397g	-1.86302	1.49413	15.679	0.00174744	0
YNL126W	-1.23983	4.99106	116.846	2.42064e-09						YALI1_F20547g	1.4418	3.32504	77.4372	1.02073e-06	0	YALI1_E28300g	-1.86347	2.93534	61.4385	3.53304e-06	YALI0_E23859g
YOR046C	-1.23922	7.08886	374.267	1.01832e-13						YALI1_F01486g	1.43992	7.95525	121.031	8.40408e-08	YALI0_F00946g	YALI1_E06628g	-1.86645	2.80454	66.1487	2.38768e-06	0
YDR238C	-1.23829	7.63226	552.9	3.16729e-15						YALI1_B01292g	1.43825	2.33774	69.961	1.76868e-06	0	YALI1_D16567g	-1.88643	1.5125	54.9215	6.34901e-06	YALI0_D13288g
YKL166C	-1.23753	5.87835	398.545	5.84333e-14						YALI1_F21875g	1.43795	6.60788	453.751	3.23586e-11	YALI0_F16401g	YALI1_F00867g	-1.88902	6.74641	20.9578	0.000717589	0
YJL145W	-1.23592	6.19301	415.304	4.05714e-14						YALI1_F23047g	1.43707	6.00746	246.962	1.28388e-09	YALI0_F17292g	YALI1_F17337g	-1.90136	4.36541	107.747	1.62787e-07	YALI0_F12925g
YMR024W	-1.23567	7.49428	585.052	1.90843e-15						YALI1_D23337g	1.43694	6.8962	225.412	2.21436e-09	YALI0_D18634g	YALI1_D10565g	-1.91369	9.28602	264.575	8.497e-10	YALI0_D08250g
YNL085W	-1.23489	7.29122	517.173	5.75695e-15						YALI1_E01081g	1.4365	3.13241	79.6374	8.7593e-07	YALI0_E00704g	YALI1_B12781g	-1.91407	7.07527	285.919	5.33053e-10	YALI0_B09537g
YKL181W	-1.2346	8.15363	489.67	9.37702e-15						YALI1_C23723g	1.43597	1.81427	29.36	0.000133599	YALI0_C16599g	YALI1_C31252g	-1.91482	6.89716	33.0314	7.78332e-05	YALI0_C22682g
YNR017W	-1.2323	7.14951	456.973	1.73554e-14						YALI1_D03488g	1.43407	8.28314	56.9532	5.25719e-06	YALI0_D02761g	YALI1_E16609g	-1.91853	2.5356	23.1572	0.000376288	0
YGR207C	-1.23169	6.61548	198.434	1.14693e-10						YALI1_C08218g	1.43387	7.92136	743.172	1.56464e-12	YALI0_C06325g	YALI1_E31649g	-1.91932	1.98478	18.2003	0.000996428	0
YPL237W	-1.22863	6.69438	262.22	2.5391e-12						YALI1_D11115g	1.43089	7.39093	153.758	2.11117e-08	YALI0_D08646g	YALI1_A19096g	-1.92348	1.344	13.0082	0.00337294	0
YNL313C	-1.22844	7.16794	476.712	1.19098e-14						YALI1_E19757g	1.428	6.58395	73.6858	1.33685e-06	YALI0_E16577g	YALI1_F14542g	-1.93682	1.48996	20.7632	0.000590807	YALI0_F10901g
YKR077W	-1.22696	6.15338	343.173	2.18609e-13						YALI1_E20845g	1.42796	7.35205	208.326	3.53803e-09	YALI0_E17611g	YALI1_A19798g	-1.94834	2.34737	34.0749	6.73032e-05	0
YLL011W	-1.22672	6.15133	470.784	1.33143e-14						YALI1_E36437g	1.42778	8.92114	271.61	7.25847e-10	YALI0_E30965g	YALI1_F36290g	-1.94944	7.40467	438.165	4.00553e-11	YALI0_F28567g
YOL064C	-1.22649	7.94734	546.517	3.51425e-15						YALI1_B09929g	1.4277	2.28623	62.6714	3.181e-06	0	YALI1_F36033g	-1.95167	1.05086	31.2891	9.9995e-05	YALI0_F28325g
YER044C	-1.22597	5.8125	239.102	5.07635e-12						YALI1_C15307g	1.42622	1.6908	54.1798	6.81161e-06	0	YALI1_A03549g	-1.95487	6.45925	146.418	2.80568e-08	YALI0_A03179g
YFL034C-A	-1.22425	6.05028	324.043	3.61671e-13						YALI1_F16451g	1.42343	1.12357	12.4729	0.00388328	0	YALI1_A01434g	-1.96016	1.69529	36.1953	5.05969e-05	0
YPL244C	-1.22313	6.8686	326.717	3.36529e-13						YALI1_A22111g	1.4223	5.64152	301.077	3.90481e-10	YALI0_A21131g	YALI1_E36079g	-1.96346	3.33426	64.6082	2.70687e-06	YALI0_E30701g
YNL078W	-1.22312	6.77985	447.495	2.09119e-14						YALI1_E13495g	1.41912	5.57848	266.856	8.07025e-10	YALI0_E10593g	YALI1_E32223g	-1.96614	1.73997	57.3384	5.07568e-06	YALI0_E27225g
YML046W	-1.22197	4.62831	102.975	5.49099e-09						YALI1_D04447g	1.41822	3.89147	40.9697	2.78172e-05	0	YALI1_C18872g	-1.96713	5.28449	249.511	1.20735e-09	YALI0_C13574g
YLR437C	-1.22155	5.09755	217.229	1.15616e-11						YALI1_A17957g	1.41726	10.1461	464.134	2.81814e-11	YALI0_A17831g	YALI1_E32247g	-1.96792	1.44457	17.541	0.00114842	0
YER016W	-1.22092	6.02426	296.522	7.85899e-13						YALI1_A21913g	1.41634	6.39323	290.121	4.88222e-10	YALI0_A20834g	YALI1_E07099g	-1.979	9.57523	340.983	1.84017e-10	YALI0_E05907g
YPL037C	-1.21926	7.89663	384.752	7.97847e-14						YALI1_B01725g	1.41015	3.41914	71.9441	1.52143e-06	0	YALI1_C03286g	-1.98555	3.18808	82.707	7.11881e-07	0
YDR172W	-1.21905	8.10592	317.125	4.36933e-13						YALI1_E34015g	1.40711	1.78949	45.7402	1.6123e-05	YALI0_E28699g	YALI1_D31624g	-1.98609	1.68107	35.7809	5.34445e-05	YALI0_D24145g
YAL036C	-1.21788	6.40413	359.824	1.44076e-13						YALI1_D09956g	1.40699	7.59739	431.631	4.39007e-11	YALI0_D07678g	YALI1_E01213g	-1.9874	1.17788	52.7088	7.84994e-06	YALI0_E00814g
YDR264C	-1.21636	8.00935	576.435	2.18006e-15						YALI1_E39570g	1.4036	7.03485	305.375	3.58478e-10	YALI0_E33407g	YALI1_A03450g	-1.99011	1.43839	29.4429	0.000131908	YALI0_A03091g
YMR230W	-1.21578	8.84515	570.356	2.39741e-15						YALI1_E25443g	1.40347	5.10441	231.96	1.86687e-09	YALI0_E21351g	YALI1_D09142g	-1.99381	4.5473	21.0971	0.00055366	0
YFR002W	-1.21567	6.71336	561.991	2.73682e-15						YALI1_C24183g	1.40194	1.07787	31.1214	0.00010249	0	YALI1_D12403g	-1.99547	6.62397	379.132	9.66945e-11	YALI0_D09801g
YLL013C	-1.21379	5.68774	272.289	1.65033e-12						YALI1_D02611g	1.40134	2.62202	97.0862	2.92568e-07	0	YALI1_B03085g	-1.99704	2.51267	67.3324	2.17187e-06	YALI0_B02090g
YHR070W	-1.21355	6.26496	180.251	1.67608e-10						YALI1_A03842g	1.39808	1.99095	27.7773	0.00017124	0	YALI1_B14948g	-2.01267	2.60168	43.6611	2.03301e-05	YALI0_B11264g
YPL212C	-1.21236	6.78282	601.576	1.4864e-15						YALI1_E20604g	1.39683	2.8002	24.4402	0.000299315	0	YALI1_E21555g	-2.02547	4.42619	30.0236	0.00012074	0
YER032W	-1.21193	6.24041	341.47	2.28377e-13						YALI1_F36584g	1.39543	3.43106	113.811	1.19342e-07	YALI0_F28765g	YALI1_E40640g	-2.02766	5.85826	268.836	7.72008e-10	YALI0_E34243g
YKR004C	-1.21103	3.71517	51.1055	1.16308e-06						YALI1_C02487g	1.39516	2.27217	48.8612	1.15606e-05	YALI0_C01782g	YALI1_F30289g	-2.02936	7.23438	264.516	8.50829e-10	YALI0_F23067g
YDR280W	-1.20956	6.5053	271.726	1.68029e-12						YALI1_C07894g	1.39361	3.30821	52.7354	7.8296e-06	YALI0_C06105g	YALI1_D24505g	-2.03944	5.49586	46.8171	1.43457e-05	0
YHR045W	-1.20801	5.61542	355.752	1.59265e-13						YALI1_B06839g	1.39285	8.9355	186.771	6.75082e-09	YALI0_B04928g	YALI1_C25512g	-2.04023	8.81896	278.144	6.29216e-10	YALI0_C18315g
YGR084C	-1.20775	7.43044	479.308	1.13471e-14						YALI1_C04456r	1.39265	2.02801	17.7559	0.00109609	YALI0_C03391r	YALI1_D02316g	-2.04387	8.14915	303.969	3.68598e-10	YALI0_D02046g
YLR312W-A	-1.20639	6.64421	262.091	2.29782e-12						YALI1_E37574g	1.39038	4.73163	77.014	1.05167e-06	YALI0_E31757g	YALI1_B20709g	-2.04761	1.70452	24.6948	0.000286308	0
YCR002C	-1.20633	6.7301	295.078	8.20088e-13						YALI1_E28428g	1.38969	8.03033	54.3339	6.71236e-06	YALI0_E23925g	YALI1_E28428g	-2.04918	8.03033	57.7075	4.90849e-06	YALI0_E23925g
YDR021W	-1.20612	4.49304	162.936	1.31378e-10						YALI1_B20337g	1.38765	3.18484	34.2124	6.60429e-05	YALI0_B15488g	YALI1_A15274g	-2.058	1.72263	27.4075	0.000181732	YALI0_A15169g
YFL031W	-1.20561	8.0355	440.184	2.42088e-14						YALI1_D00929g	1.38565	4.94869	245.962	1.31541e-09	YALI0_D00869g	YALI1_D00422g	-2.06061	4.05119	49.4877	1.08364e-05	YALI0_D00407g
YHR059W	-1.20492	6.0731	212.379	1.40217e-11						YALI1_D11653g	1.38378	3.80866	99.9208	2.48984e-07	YALI0_D09185g	YALI1_C17031g	-2.06114	1.49098	20.346	0.000641371	YALI0_C12122g
YML080W	-1.20351	6.21209	375.377	9.92066e-14						YALI1_B08588g	1.38348	1.32604	13.2282	0.00318623	0	YALI1_F31639g	-2.07211	3.05224	55.5797	5.96879e-06	YALI0_F24189g
YIL110W	-1.20309	5.40335	203.25	2.0388e-11						YALI1_B17285g	1.3826	1.80501	38.9607	3.55316e-05	0	YALI1_D30285g	-2.07255	4.55667	387.261	8.49938e-11	YALI0_D23419g
YKL194C	-1.20221	5.60962	263.321	2.20645e-12						YALI1_F26234g	1.38053	7.49634	539.89	1.11689e-11	YALI0_F19778g	YALI1_E34586g	-2.08775	5.46114	77.2424	1.03484e-06	YALI0_E29271g
YLR272C	-1.1992	5.76565	303.527	6.40985e-13						YALI1_D17011g	1.3797	2.89211	77.6967	1.00228e-06	0	YALI1_D10197g	-2.09151	5.99547	240.05	1.52134e-09	YALI0_D07942g
YOR212W	-1.19827	6.32225	307.741	5.68244e-13						YALI1_B14573g	1.37967	6.24523	129.016	5.82708e-08	YALI0_B10890g	YALI1_E30496g	-2.09759	6.66996	410.492	5.96207e-11	YALI0_E25740g
YOR143C	-1.19779	4.18961	76.9371	5.21785e-08						YALI1_F01324g	1.37896	3.42415	55.0464	6.27473e-06	0	YALI1_D28383g	-2.09954	1.92445	37.7064	4.16066e-05	0
YMR239C	-1.19726	4.19234	88.2716	1.82919e-08						YALI1_C03674g	1.37699	6.93407	61.962	3.3783e-06	YALI0_C02629g	YALI1_F39426g	-2.11507	8.57606	568.086	8.17283e-12	YALI0_F31845g
YJL050W	-1.19629	6.6474	405.375	5.02726e-14						YALI1_D34573g	1.37529	2.33704	57.5557	4.97644e-06	0	YALI1_D08564g	-2.11523	6.2849	148.601	2.57457e-08	YALI0_D06688g
YLR390W-A	-1.19538	9.98244	173.886	1.40517e-10						YALI1_D00798g	1.37419	2.21275	27.0884	0.000191387	YALI0_D00759g	YALI1_D05244g	-2.11899	5.33575	172.744	1.0687e-08	YALI0_D04180g
YER110C	-1.19413	7.77973	468.031	1.40282e-14						YALI1_B01903g	1.37412	4.09477	73.6825	1.33717e-06	YALI0_B01144g	YALI1_F21504g	-2.1226	1.16837	34.8134	6.08457e-05	YALI0_F16027g
YOR326W	-1.19374	7.76724	433.217	2.78939e-14						YALI1_D16959g	1.37298	1.51031	22.6993	0.000409172	0	YALI1_D33919g	-2.12839	5.28323	159.814	1.68531e-08	YALI0_D25586g
YLR212C	-1.19301	6.02195	241.602	4.64147e-12						YALI1_D07945g	1.37296	6.84986	179.767	8.45558e-09	YALI0_D06193g	YALI1_B01014g	-2.12861	1.3837	21.0735	0.000556199	0
YDR385W	-1.19293	10.5059	261.544	2.33976e-12						YALI1_A00252g	1.3714	5.11285	110.226	1.43117e-07	YALI0_A00212g	YALI1_C00368g	-2.13477	5.30595	217.554	2.73505e-09	YALI0_C00341g
YGR035W-A	-1.19175	3.85915	108.924	3.51699e-09						YALI1_B27144g	1.36973	4.9368	253.016	1.11062e-09	YALI0_B20768g	YALI1_F21875g	-2.14205	6.60788	504.953	1.68282e-11	YALI0_F16401g
YLL034C	-1.19115	5.83311	307.349	5.74599e-13						YALI1_B27150g	1.36904	6.74025	328.134	2.32189e-10	YALI0_B20790g	YALI1_C11131g	-2.15021	4.09061	78.624	9.39442e-07	YALI0_C08228g
YMR129W	-1.19098	6.75348	495.272	8.47222e-15						YALI1_D16567g	1.36775	1.5125	49.5732	1.07418e-05	YALI0_D13288g	YALI1_B30303g	-2.15244	5.22706	308.231	3.3889e-10	0
YBR164C	-1.19083	5.60505	227.077	7.90911e-12						YALI1_D15557g	1.36533	2.14081	65.5053	2.51536e-06	0	YALI1_D26454g	-2.16966	1.94008	99.1253	2.60406e-07	0
YNL098C	-1.19047	7.6786	347.667	1.94978e-13						YALI1_E29894g	1.36514	5.45453	146.516	2.7948e-08	YALI0_E25003g	YALI1_A09325g	-2.1902	6.28152	118.398	9.52894e-08	YALI0_A09559g
YLR022C	-1.18847	5.57388	207.699	1.69559e-11						YALI1_F12616g	1.36466	3.68189	50.2394	1.00359e-05	YALI0_F09031g	YALI1_B25004g	-2.19478	3.81133	46.7269	1.44855e-05	0
YDL039C	-1.18612	6.01735	157.485	3.12863e-10						YALI1_A08934g	1.36458	2.53283	61.4315	3.53515e-06	0	YALI1_B25952g	-2.19485	3.48926	65.6958	2.47675e-06	YALI0_B19844g
YFL002W-A	-1.18488	7.74381	255.301	3.63956e-12						YALI1_E02959g	1.36457	6.37887	504.334	1.69551e-11	YALI0_E02343g	YALI1_F18740g	-2.1975	5.44345	556.7	9.2541e-12	YALI0_F13937g
YGR041W	-1.179	5.70086	305.488	6.05921e-13						YALI1_F34304g	1.3625	2.77818	38.5703	3.73046e-05	YALI0_F26961g	YALI1_E12919g	-2.21261	5.64384	522.582	1.3638e-11	YALI0_E10241g
YOR297C	-1.1774	3.94468	80.3138	3.77034e-08						YALI1_F34236g	1.36226	6.79464	236.453	1.66491e-09	YALI0_F26873g	YALI1_E23136g	-2.22109	5.69148	275.819	6.61787e-10	YALI0_E19338g
YLR333C	-1.17288	6.10691	144.395	1.42541e-09						YALI1_F36267g	1.36164	8.66729	286.588	5.256e-10	YALI0_F28545g	YALI1_C22322g	-2.22643	6.71598	146.349	2.81339e-08	YALI0_C15576g
YLR226W	-1.17133	4.40515	114.428	2.37203e-09						YALI1_E24180g	1.3613	3.294	44.1667	1.92002e-05	0	YALI1_D00798g	-2.22958	2.21275	40.565	2.92005e-05	YALI0_D00759g
YGR078C	-1.17003	5.22256	185.962	4.33114e-11						YALI1_C08040g	1.3588	7.54595	69.0621	1.89593e-06	YALI0_C06193g	YALI1_A07887g	-2.23357	1.00758	30.6607	0.000109729	YALI0_A08217g
YIL118W	-1.16797	7.15414	338.672	2.45495e-13						YALI1_D23067g	1.35846	9.90076	471.753	2.55121e-11	YALI0_D18403g	YALI1_F28222g	-2.23687	2.68418	68.2541	2.01942e-06	YALI0_F21384g
YFL022C	-1.16732	8.36394	274.868	1.52065e-12						YALI1_B04023r	1.35729	2.19379	20.4935	0.000622937	YALI0_B02618r	YALI1_F30179g	-2.23704	7.93362	618.487	4.8482e-12	YALI0_F23023g
YHR026W	-1.16564	7.1906	454.731	1.81318e-14						YALI1_A19829g	1.35413	7.36288	134.75	4.5364e-08	YALI0_A18898g	YALI1_E24847g	-2.24423	1.71529	73.8418	1.32163e-06	0
YDR086C	-1.16563	6.80606	325.365	3.48989e-13						YALI1_D12523g	1.35285	3.01976	63.7007	2.918e-06	0	YALI1_C31122g	-2.24744	5.79723	247.696	1.26128e-09	YALI0_C22616g
YBR061C	-1.16334	5.30384	185.427	4.43779e-11						YALI1_D34710g	1.35193	5.86215	66.6509	2.29321e-06	YALI0_D26257g	YALI1_D02682g	-2.26711	8.21747	56.0933	5.69034e-06	YALI0_D02299g
YBR162W-A	-1.16255	6.80035	320.46	3.98677e-13						YALI1_A09789g	1.3489	1.16778	35.6509	5.43751e-05	0	YALI1_F32287g	-2.27026	7.43785	207.227	3.65084e-09	YALI0_F24937g
YPL235W	-1.16193	6.67853	433.376	2.78033e-14						YALI1_E30639g	1.34872	6.99706	144.674	3.00761e-08	YALI0_E25845g	YALI1_C31549g	-2.27201	9.23924	114.082	1.17735e-07	YALI0_C22836g
YDR087C	-1.16168	6.2507	260.107	2.45407e-12						YALI1_E18990g	1.34867	6.64649	89.7499	4.53316e-07	YALI0_E15796g	YALI1_C00550g	-2.27229	9.75181	641.51	3.87217e-12	YALI0_C00451g
YIL117C	-1.16098	6.77621	205.785	2.26122e-11						YALI1_B29436g	1.34817	2.36541	35.1992	5.77602e-05	0	YALI1_E32868g	-2.29075	8.03332	257.362	1.00288e-09	YALI0_E27852g
YPR118W	-1.16095	6.5177	303.314	6.44936e-13						YALI1_D27912g	1.34629	7.75741	177.589	9.08397e-09	YALI0_D22110g	YALI1_B19153g	-2.29476	7.04715	296.045	4.32242e-10	YALI0_B14575g
YCL018W	-1.16081	9.20746	330.022	3.081e-13						YALI1_B03910g	1.34485	4.23977	92.4143	3.85288e-07	YALI0_B02544g	YALI1_B10288g	-2.30143	2.10128	38.9362	3.56401e-05	YALI0_B07876g
YBL085W	-1.16062	7.63863	673.368	5.39419e-16						YALI1_F10867g	1.34415	1.08628	13.5743	0.00291628	0	YALI1_E23068g	-2.30631	7.14278	355.198	1.43664e-10	YALI0_E19294g
YML022W	-1.15965	6.03541	183.67	5.77625e-11						YALI1_B01127g	1.34403	1.25017	46.1689	1.53864e-05	0	YALI1_F10652g	-2.3064	6.45546	302.167	3.82061e-10	YALI0_F07282g
YGR145W	-1.15908	6.34567	352.747	1.71617e-13						YALI1_E40864g	1.34246	2.33365	42.409	2.34769e-05	YALI0_E34463g	YALI1_C01129g	-2.31503	4.66562	228.957	2.0177e-09	YALI0_C00847g
YCL019W	-1.15873	7.6015	198.266	1.1544e-10						YALI1_B27929g	1.34139	9.03061	53.3815	7.35384e-06	YALI0_B21450g	YALI1_F39743g	-2.34026	1.38203	67.0071	2.22885e-06	0
YDR299W	-1.15704	6.19792	313.376	4.84865e-13						YALI1_F05403g	1.34047	2.19037	35.3818	5.63633e-05	0	YALI1_E28425g	-2.36426	6.74286	82.9468	7.00643e-07	0
YGR025W	-1.15549	3.39479	56.7039	4.85905e-07						YALI1_F06578g	1.34031	6.08647	273.79	6.91813e-10	YALI0_F04290g	YALI1_C14500g	-2.36445	1.68286	38.8888	3.58508e-05	YALI0_C10274g
YKR011C	-1.15526	6.24633	207.621	1.70105e-11						YALI1_D32695g	1.3396	5.43916	217.149	2.76547e-09	YALI0_D24728g	YALI1_C08834g	-2.38093	9.65969	407.615	6.22303e-11	YALI0_C06578g
YJL010C	-1.15466	6.14031	334.323	2.75002e-13						YALI1_D25877g	1.33833	1.25095	23.6347	0.00034522	0	YALI1_C26873g	-2.3894	2.98917	34.5967	6.26629e-05	YALI0_C19558g
YPL080C	-1.15382	1.01339	22.5191	0.000151076						YALI1_A13903g	1.33755	2.37509	56.7492	5.35641e-06	0	YALI1_C06301g	-2.3963	4.60631	46.5143	1.48213e-05	0
YBL032W	-1.15292	6.55993	441.203	2.37162e-14						YALI1_D03278g	1.33699	7.12524	443.289	3.73119e-11	YALI0_D02673g	YALI1_D27912g	-2.41121	7.75741	271.043	7.35014e-10	YALI0_D22110g
YJL011C	-1.1529	3.69648	74.8377	6.424e-08						YALI1_F14342g	1.3366	8.61349	585.08	6.81982e-12	YALI0_F10659g	YALI1_E32241g	-2.4177	3.76109	101.4	2.29254e-07	YALI0_E27247g
YPL086C	-1.15283	6.34328	488.8	9.52703e-15						YALI1_F35274g	1.33646	7.18178	120.196	8.74355e-08	YALI0_F27731g	YALI1_E24713g	-2.4344	2.59015	34.5311	6.32257e-05	0
YPL043W	-1.15137	7.08176	234.051	7.49415e-12						YALI1_F18979g	1.33607	1.40376	24.7494	0.000283606	YALI0_F14113g	YALI1_C04041g	-2.43483	1.12538	65.0095	2.61919e-06	0
YNL021W	-1.15032	6.01519	412.034	4.35156e-14						YALI1_B09144g	1.33528	5.43543	199.986	4.50739e-09	YALI0_B07073g	YALI1_F21002g	-2.43574	1.61929	73.8512	1.32071e-06	YALI0_F15653g
YGR191W	-1.15021	7.20777	218.899	1.94816e-11						YALI1_C30320g	1.33513	9.41789	128.626	5.92921e-08	YALI0_C22000g	YALI1_A12929g	-2.4393	2.42091	64.4891	2.73354e-06	YALI0_A12925g
YPL266W	-1.15006	6.16121	234.948	5.9025e-12						YALI1_B07500g	1.33436	8.11142	60.0957	3.96899e-06	YALI0_B05478g	YALI1_B05782g	-2.44953	1.82581	41.1375	2.72659e-05	0
YMR166C	-1.14927	5.57711	245.016	4.11281e-12						YALI1_D03437g	1.33423	2.1426	10.1845	0.00738488	0	YALI1_A10072g	-2.46069	2.04486	26.0058	0.00022889	YALI0_A10208g
YGR092W	-1.14904	6.1951	264.887	2.096e-12						YALI1_E30590g	1.33259	7.20327	357.846	1.37335e-10	YALI0_E25806g	YALI1_E41276g	-2.47379	5.97292	256.432	1.02488e-09	YALI0_E34771g
YLR063W	-1.14716	4.08635	95.2721	1.01142e-08						YALI1_F05415g	1.33104	2.67437	78.4965	9.47804e-07	YALI0_F03663g	YALI1_E28070g	-2.47564	1.74885	24.6269	0.00028971	0
YLL038C	-1.14705	4.97261	150.499	2.54149e-10						YALI1_E02966g	1.32946	6.60838	138.16	3.92697e-08	YALI0_E02354g	YALI1_C28396g	-2.47583	3.3269	79.4473	8.87455e-07	YALI0_C20295g
YNL151C	-1.14583	6.11094	376.145	9.74328e-14						YALI1_F23867g	1.32838	7.18308	547.67	1.02307e-11	YALI0_F17974g	YALI1_D23237g	-2.47842	4.32255	208.21	3.54981e-09	YALI0_D18568g
YGL065C	-1.14515	5.42106	271.292	1.70372e-12						YALI1_F30179g	1.32775	7.93362	453.538	3.24515e-11	YALI0_F23023g	YALI1_D29074g	-2.48115	2.05382	77.2884	1.03148e-06	0
YPL226W	-1.14463	7.67356	590.524	1.75552e-15						YALI1_E07361g	1.32758	6.81502	86.4277	5.58598e-07	YALI0_E06083g	YALI1_C01356g	-2.48473	2.38144	113.775	1.19556e-07	YALI0_C00979g
YBR166C	-1.14155	6.15573	451.596	1.92825e-14						YALI1_F04314g	1.32693	6.89669	273.801	6.91638e-10	YALI0_F03113g	YALI1_B25506g	-2.50654	3.13255	129.584	5.68182e-08	YALI0_B19470g
YGR161W-B	-1.14026	7.61567	145.609	4.01137e-09						YALI1_D33961g	1.32556	2.57265	73.677	1.33771e-06	YALI0_D25630g	YALI1_B02910g	-2.5136	7.75511	271.401	7.29205e-10	YALI0_B01914g
YHR013C	-1.14025	5.49297	216.256	1.20141e-11						YALI1_F23963g	1.32325	5.68341	106.507	1.73794e-07	YALI0_F18018g	YALI1_D32619g	-2.51541	7.81027	449.816	3.41263e-11	YALI0_D24651g
YOR288C	-1.13807	4.97629	187.91	3.96613e-11						YALI1_F37213g	1.32133	7.31464	519.855	1.40823e-11	YALI0_F29645g	YALI1_E28052g	-2.55428	3.97304	99.9126	2.49099e-07	0
YNL283C	-1.13707	7.62594	309.525	5.40242e-13						YALI1_B02283g	1.32044	8.16946	162.272	1.54151e-08	YALI0_B01342g	YALI1_C01106g	-2.56808	3.18466	71.5441	1.56789e-06	YALI0_C00825g
YMR177W	-1.13682	5.23172	245.113	4.09874e-12						YALI1_E12847g	1.31996	4.12186	164.169	1.4402e-08	YALI0_E10197g	YALI1_A19089g	-2.57303	2.61869	40.0816	3.09592e-05	0
YLR276C	-1.13629	7.11204	504.981	7.12426e-15						YALI1_F00229g	1.31875	7.44001	279.563	6.10254e-10	YALI0_F00198g	YALI1_C09885g	-2.59626	2.63723	62.952	3.10668e-06	0
YEL055C	-1.13552	6.84066	417.088	3.90582e-14						YALI1_C30058g	1.31812	3.64212	88.0689	5.03402e-07	0	YALI1_F02868g	-2.62544	3.67554	254.101	1.08252e-09	0
YBL097W	-1.1342	4.84591	158.645	1.64093e-10						YALI1_C07664g	1.31736	2.14672	42.2052	2.40407e-05	0	YALI1_B21155g	-2.6449	6.37805	428.832	4.56773e-11	YALI0_B16214g
YPL160W	-1.13296	8.62574	357.55	1.52351e-13						YALI1_C22282g	1.31677	3.71997	55.4826	6.02317e-06	0	YALI1_D21543g	-2.64646	2.34958	83.4477	6.77822e-07	YALI0_D17556g
YBR243C	-1.1322	5.90304	237.566	5.36596e-12						YALI1_D32619g	1.31606	7.81027	260.916	9.23741e-10	YALI0_D24651g	YALI1_B11448g	-2.64952	4.16057	277.846	6.33285e-10	YALI0_B08448g
YNL308C	-1.13207	8.364	461.209	1.59872e-14						YALI1_E38692g	1.31431	4.31306	174.149	1.01906e-08	YALI0_E32659g	YALI1_F33273g	-2.65296	3.78319	192.733	5.6081e-09	YALI0_F25839g
YCR003W	-1.13171	6.44603	142.711	1.76322e-09						YALI1_E10233g	1.31158	5.84773	261.1	9.19832e-10	YALI0_E08382g	YALI1_B03021g	-2.65374	1.96685	33.1105	7.69706e-05	YALI0_B02024g
YNL031C	-1.13139	9.84288	304.132	6.29934e-13						YALI1_B01711g	1.31145	4.39209	162.934	1.50522e-08	YALI0_B01012g	YALI1_C24488g	-2.67566	4.3727	196.057	5.069e-09	YALI0_C17105g
YDR440W	-1.13066	5.62295	327.136	3.32767e-13						YALI1_E21478g	1.31011	7.39924	249.127	1.21855e-09	YALI0_E18095g	YALI1_E11619g	-2.70273	1.83807	56.9949	5.2372e-06	YALI0_E09427g
YDL164C	-1.12923	6.48587	412.918	4.26968e-14						YALI1_F15891g	1.3091	4.89459	34.9806	5.94861e-05	0	YALI1_D01581g	-2.74591	1.74459	39.013	3.53016e-05	YALI0_D01375g
YHR172W	-1.12828	5.54667	244.889	4.13123e-12						YALI1_B02733g	1.30872	3.44075	24.9016	0.000276229	YALI0_B01771g	YALI1_C10173g	-2.75318	4.83124	185.562	7.01435e-09	YALI0_C07634g
YBR187W	-1.12721	6.07796	348.695	1.8998e-13						YALI1_F32546g	1.30749	7.10216	248.239	1.24485e-09	YALI0_F25223g	YALI1_A19123g	-2.76979	1.35193	38.7666	7.83971e-05	0
YHR148W	-1.12714	5.47584	242.51	4.49392e-12						YALI1_B29419g	1.30637	7.54799	167.395	1.28515e-08	YALI0_B22506g	YALI1_B24901g	-2.78044	6.35223	710.824	2.0586e-12	YALI0_B19008g
YPR105C	-1.12692	6.08095	246.876	3.85315e-12						YALI1_D11486g	1.30334	1.01276	18.2637	0.000983078	YALI0_D09020g	YALI1_C32461g	-2.81302	4.06457	215.412	2.90071e-09	YALI0_C23518g
YDR050C	-1.12618	10.2745	254.618	2.95131e-12						YALI1_C18209g	1.30318	2.50689	46.7129	1.45073e-05	YALI0_C13024g	YALI1_E21552g	-2.82343	6.97614	391.17	7.99574e-11	YALI0_E18139g
YGL064C	-1.12572	5.67262	218.73	1.09005e-11						YALI1_B28150g	1.29873	9.09576	96.5555	3.0168e-07	YALI0_B21582g	YALI1_A20113g	-2.82916	4.8641	160.598	1.63783e-08	YALI0_A19118g
YDR035W	-1.12503	7.66046	417.422	3.8782e-14						YALI1_B19877g	1.29799	2.378	51.4981	8.84401e-06	0	YALI1_F10660g	-2.84776	6.2865	194.621	5.2941e-09	YALI0_F07282g
YGR214W	-1.12478	9.80311	239.024	5.09071e-12						YALI1_F34521g	1.29758	7.61833	213.794	3.03367e-09	YALI0_F27181g	YALI1_A19862g	-2.84999	1.38454	48.6425	1.18265e-05	YALI0_A18920g
YPR004C	-1.12476	7.529	345.619	2.05376e-13						YALI1_D25178g	1.29649	5.59988	130.16	5.53854e-08	YALI0_D19866g	YALI1_F11363g	-2.88855	1.55863	73.0047	1.40575e-06	YALI0_F08041g
YDL051W	-1.12448	6.86344	383.265	8.25624e-14						YALI1_A12445g	1.29558	2.23701	32.923	7.90331e-05	YALI0_A12199g	YALI1_C32886g	-2.91918	8.13038	525.78	1.31375e-11	YALI0_C23859g
YGR014W	-1.12396	8.37984	180.455	1.51382e-10						YALI1_E22840g	1.29541	5.51828	35.1663	5.80158e-05	YALI0_E19030g	YALI1_F32460g	-2.92886	3.04812	209.22	3.44926e-09	0
YGR169C	-1.122	6.19566	324.682	3.55477e-13						YALI1_B11607g	1.29519	8.81498	65.2584	2.56645e-06	YALI0_B08558g	YALI1_C13768g	-2.93357	4.96295	282.357	5.74822e-10	YALI0_C09889g
YIL096C	-1.11972	4.25201	69.3777	1.12898e-07						YALI1_E11351g	1.2914	2.79851	23.7056	0.00034087	YALI0_E09218g	YALI1_E05446g	-3.00754	6.76069	264.317	8.54687e-10	YALI0_E04510g
YPL125W	-1.11954	6.8988	164.662	5.34758e-10						YALI1_C30749g	1.29018	3.23661	79.1631	9.05012e-07	YALI0_C22363g	YALI1_A12756g	-3.04764	1.28888	74.4959	1.25994e-06	YALI0_A12683g
YLR449W	-1.11949	7.34998	301.977	6.70294e-13						YALI1_D29500r	1.28783	2.28154	13.5199	0.00295692	YALI0_D22905r	YALI1_F25079g	-3.07315	3.69473	185.925	6.93402e-09	YALI0_F18832g
YOR073W	-1.11667	5.36997	212.304	1.40637e-11						YALI1_F14933g	1.28663	7.31898	213.967	3.01907e-09	YALI0_F11275g	YALI1_D01497g	-3.10752	2.68987	62.5988	9.49738e-06	0
YDL116W	-1.11511	5.97849	332.584	2.87884e-13						YALI1_E22111g	1.28635	6.65801	397.63	7.23728e-11	YALI0_E18436g	YALI1_E40603g	-3.13463	7.09549	548.988	1.00809e-11	YALI0_E34221g
YLR244C	-1.11448	7.21903	308.591	5.54708e-13						YALI1_F07630g	1.28605	5.37146	217.051	2.77295e-09	YALI0_F05038g	YALI1_D07252g	-3.16185	6.63795	201.648	4.29188e-09	YALI0_D05632g
YOR202W	-1.11328	8.02607	193.431	5.9322e-11						YALI1_B01889g	1.28561	2.46856	45.4112	1.67159e-05	0	YALI1_D24961g	-3.20259	4.16367	311.584	3.17459e-10	YALI0_D19646g
YER007C-A	-1.11258	5.83049	238.586	5.17172e-12						YALI1_D12074g	1.28314	1.1263	14.1673	0.00251323	YALI0_D09471g	YALI1_B05609g	-3.2072	9.23923	360.617	1.31055e-10	YALI0_B04202g
YMR179W	-1.11096	5.76496	369.956	1.12793e-13						YALI1_C19151g	1.2824	8.9992	129.123	5.79923e-08	YALI0_C13750g	YALI1_B07696g	-3.22059	7.9034	381.414	9.32307e-11	YALI0_B05654g
YKR008W	-1.10833	6.15881	283.642	1.15717e-12						YALI1_F38918g	1.28237	7.42029	232.502	1.84106e-09	YALI0_F31229g	YALI1_B03910g	-3.25486	4.23977	273.872	6.90567e-10	YALI0_B02544g
YMR076C	-1.10821	6.89924	421.267	3.57539e-14						YALI1_C09606g	1.27733	4.09339	157.335	1.8463e-08	YALI0_C07194g	YALI1_D02936g	-3.27686	8.09844	592.737	6.2963e-12	YALI0_D02453g
YGL107C	-1.1081	6.97993	268.407	1.86933e-12						YALI1_B12677g	1.27619	6.02352	181.047	8.10974e-09	YALI0_B09449g	YALI1_E38142g	-3.30394	2.58859	52.6671	7.88194e-06	0
YJR005W	-1.10808	6.2637	263.672	2.18116e-12						YALI1_E41325g	1.27439	8.0446	256.122	1.03235e-09	YALI0_E34815g	YALI1_D07232g	-3.34282	9.46836	311.309	3.19157e-10	YALI0_D05621g
YOR094W	-1.10539	4.33615	105.621	4.492e-09						YALI1_A00447g	1.27157	2.84808	61.2314	3.5965e-06	YALI0_A00369g	YALI1_B18292g	-3.34608	7.79455	752.807	1.44513e-12	YALI0_B13794g
YKL092C	-1.10459	5.26797	179.047	5.96133e-11						YALI1_C10762g	1.27113	3.15971	49.361	1.09785e-05	YALI0_C08074g	YALI1_A04261g	-3.39876	7.32615	486.532	2.11261e-11	YALI0_A03949g
YER154W	-1.10212	6.85112	221.838	9.66049e-12						YALI1_C15532g	1.26842	1.88785	30.762	0.000108088	0	YALI1_D24333g	-3.4382	4.73576	341.319	1.82924e-10	YALI0_D19184g
YPL199C	-1.10177	5.9398	315.932	4.51587e-13						YALI1_A09787g	1.26805	3.11757	27.1739	0.000188743	0	YALI1_E17508g	-3.44427	6.96434	424.575	4.85422e-11	YALI0_E14509g
YJL044C	-1.10118	5.71889	195.712	2.81047e-11						YALI1_E25132g	1.26749	7.67289	252.413	1.12661e-09	YALI0_E21087g	YALI1_F28132g	-3.57872	5.00578	274.691	6.78281e-10	YALI0_F21285g
YLR075W	-1.09926	10.3492	286.401	1.06367e-12						YALI1_A12037g	1.26433	2.42126	48.018	1.26257e-05	YALI0_A11781g	YALI1_A01394g	-3.58576	8.64862	731.668	1.72263e-12	YALI0_A01023g
YNL188W	-1.09675	5.44829	183.451	4.85755e-11						YALI1_E24174g	1.26393	6.08809	203.069	4.11699e-09	YALI0_E20383g	YALI1_D34710g	-3.59717	5.86215	229.24	2.00289e-09	YALI0_D26257g
YLR274W	-1.09645	6.44849	290.606	9.36849e-13						YALI1_F38806g	1.26382	4.67765	123.676	7.42651e-08	YALI0_F31097g	YALI1_C05296g	-3.63486	5.64259	535.144	1.17902e-11	YALI0_C04026g
YMR146C	-1.0964	8.29548	325.833	3.44618e-13						YALI1_F09088g	1.26259	6.47092	241.264	1.47617e-09	YALI0_F06094g	YALI1_C13611g	-3.66523	2.53977	40.0758	3.0981e-05	0
YJL167W	-1.09369	8.68431	238.354	5.21519e-12						YALI1_B13614g	1.26065	1.42871	21.1763	0.000545253	YALI0_B10087g	YALI1_A07103g	-3.67494	2.30874	124.579	3.63764e-07	YALI0_A07579g
YLR071C	-1.09345	6.04162	240.293	4.8638e-12						YALI1_E28425g	1.25868	6.74286	48.1156	1.24968e-05	0	YALI1_C22751g	-3.68945	5.63716	363.624	1.24613e-10	YALI0_C15807g
YBR091C	-1.09319	4.3195	108.031	3.75533e-09						YALI1_D11844g	1.25722	6.57159	312.793	3.10125e-10	YALI0_D09317g	YALI1_A20201g	-3.69125	7.5276	248.162	1.24718e-09	YALI0_A19228g
YLR143W	-1.09316	5.97099	313.709	4.80374e-13						YALI1_F00866g	1.25537	7.48989	85.7283	5.84235e-07	YALI0_F00528g	YALI1_D02641g	-3.69402	2.24071	11.7322	0.00474575	0
YPR113W	-1.09245	6.8088	254.704	2.94263e-12						YALI1_F17569g	1.25196	3.87563	60.104	3.96613e-06	YALI0_F13145g	YALI1_A11654g	-3.69916	7.01042	1234.78	6.76004e-14	YALI0_A11605g
YKR027W	-1.09066	5.65506	268.948	1.83698e-12						YALI1_C09137g	1.25104	3.83738	64.1066	2.82129e-06	0	YALI1_D08621g	-3.7296	1.74788	42.1967	2.40646e-05	YALI0_D06710g
YNL075W	-1.09049	6.70946	258.242	2.61175e-12						YALI1_F27304g	1.24676	6.99953	35.6444	5.44221e-05	YALI0_F20548g	YALI1_E24762g	-3.73812	6.96229	1504.54	1.9813e-14	YALI0_E20845g
YDL225W	-1.08964	7.05334	201.401	3.11205e-11						YALI1_E09769g	1.24424	3.90881	102.266	2.18549e-07	YALI0_E08052g	YALI1_E12893g	-3.76176	8.76754	601.341	5.76275e-12	YALI0_E10219g
YER062C	-1.08947	6.93567	220.409	1.02102e-11						YALI1_D16166g	1.24287	4.44535	48.3226	1.22283e-05	0	YALI1_F14239g	-3.79933	6.99935	1124.69	1.20645e-13	YALI0_F10549g
YGL157W	-1.08857	7.25417	258.868	2.55758e-12						YALI1_E20829r	1.24208	2.41189	55.2802	6.1384e-06	YALI0_E17603r	YALI1_D17299g	-3.94699	5.5936	287.905	5.11291e-10	YALI0_D13970g
YOL092W	-1.0884	6.33829	208.672	1.6294e-11						YALI1_E31034g	1.23971	4.90172	133.188	4.85179e-08	YALI0_E26169g	YALI1_C22541g	-4.01411	2.9279	253.404	1.10049e-09	YALI0_C15609g
YML021C	-1.08626	5.95289	268.621	1.85646e-12						YALI1_B14544g	1.23899	3.22953	68.7249	1.94637e-06	YALI0_B10846g	YALI1_F35191g	-4.02342	2.89423	248.359	1.24126e-09	0
YGL162W	-1.08567	3.21062	48.2026	1.50006e-06						YALI1_B04559g	1.23786	6.82753	749.044	1.49049e-12	YALI0_B03102g	YALI1_A00058g	-4.09493	8.25008	693.414	2.39846e-12	YALI0_A00110g
YLL014W	-1.08547	4.66669	170.216	9.11569e-11						YALI1_A21841g	1.23756	3.91305	109.286	1.50236e-07	YALI0_A20790g	YALI1_C07360g	-4.17601	10.9818	1127.87	1.18552e-13	YALI0_C05709g
YER113C	-1.08515	5.27677	235.065	5.87732e-12						YALI1_E06119g	1.23295	5.27395	200.17	4.48293e-09	YALI0_E05269g	YALI1_D01515g	-4.22292	5.1311	889.669	5.15067e-13	YALI0_D01331g
YGL200C	-1.08425	8.09842	479.128	1.13851e-14						YALI1_B17292g	1.2328	2.24559	66.7286	2.27899e-06	0	YALI1_A08901g	-4.32719	8.27517	453.022	3.26782e-11	YALI0_A09196g
YBR087W	-1.08419	5.33906	163.892	1.25118e-10						YALI1_A04576g	1.23228	7.34549	91.8484	3.98687e-07	YALI0_A04367g	YALI1_A17401g	-4.57924	2.42355	152.924	2.17911e-08	YALI0_A17259g
YOR012W	-1.08375	3.15328	46.7135	1.85524e-06						YALI1_E18281g	1.22956	7.08301	424.378	4.86798e-11	YALI0_E15246g	YALI1_F33381g	-4.73117	9.13619	355.586	1.42716e-10	YALI0_F25993g
YKL024C	-1.08367	5.66676	204.788	1.91216e-11						YALI1_E28300g	1.22941	2.93534	49.7694	1.0528e-05	YALI0_E23859g	YALI1_C22481g	-4.81828	1.76703	64.1905	2.80175e-06	0
YBR247C	-1.08193	6.12546	201.552	2.18955e-11						YALI1_B01578g	1.22906	7.20416	91.0136	4.1945e-07	YALI0_B00924g	YALI1_D05414g	-4.87517	9.2158	714.365	1.9965e-12	YALI0_D04356g
YPL274W	-1.08073	5.61887	224.419	8.74917e-12						YALI1_F07990g	1.2286	6.99092	165.945	1.3523e-08	YALI0_F05346g	YALI1_A08672g	-4.90367	5.49092	681.777	2.662e-12	YALI0_A08998g
YNL236W	-1.07917	6.42022	396.426	6.12562e-14						YALI1_F35578g	1.22663	7.15972	435.267	4.17106e-11	YALI0_F27907g	YALI1_E00628g	-4.96501	6.26062	557.155	9.20785e-12	YALI0_E00308g
YMR235C	-1.07877	7.48705	499.089	7.91115e-15						YALI1_B01644g	1.22637	6.60095	320.581	2.673e-10	YALI0_B00968g	YALI1_F18835g	-5.0418	4.7835	529.748	1.2546e-11	YALI0_F13981g
YOR025W	-1.0787	6.24711	210.732	1.49843e-11						YALI1_B23622g	1.22591	6.68787	182.977	7.61901e-09	YALI0_B18260g	YALI1_F10486g	-5.06281	5.34912	575.13	7.57735e-12	YALI0_F07106g
YOR301W	-1.07751	5.56167	244.735	4.15375e-12						YALI1_C20592g	1.22543	5.92055	34.9692	5.95771e-05	0	YALI1_E41754g	-5.07846	9.01929	728.936	1.76284e-12	YALI0_E35156g
YMR094W	-1.07723	4.59236	87.6266	1.93564e-08						YALI1_B11681g	1.22541	8.24148	61.7374	3.44371e-06	YALI0_B08690g	YALI1_F37272g	-5.22638	7.99608	1010.2	2.34643e-13	YALI0_F29711g
YPL097W	-1.07716	6.63136	281.096	1.25159e-12						YALI1_D04270g	1.22389	2.05958	19.9979	0.000687443	0	YALI1_D18890g	-5.36427	6.18996	392.17	7.87258e-11	YALI0_D15422g
YDR349C	-1.07611	7.03122	250.857	3.35623e-12						YALI1_A13397g	1.22374	2.95526	82.0687	7.42835e-07	0	YALI1_B24936g	-5.78393	8.6054	845.762	7.04249e-13	YALI0_B19030g
YER026C	-1.07564	8.14982	290.979	9.26434e-13						YALI1_E07409g	1.22253	7.61754	86.8083	5.45199e-07	YALI0_E06105g	YALI1_F18766g	-6.50794	6.75257	1089	1.47339e-13	YALI0_F13959g
YAL024C	-1.0752	4.96724	206.959	1.74793e-11						YALI1_E32946g	1.22239	7.60606	163.73	1.46295e-08	YALI0_E27896g	YALI1_B03761g	-7.48038	8.54556	877.891	5.59305e-13	YALI0_B02398g
YOR204W	-1.07401	7.2387	293.32	8.63948e-13						YALI1_D31402g	1.22092	6.91697	198.793	4.66998e-09	YALI0_D24079g	YALI1_B10359g	-7.89662	9.81793	380.994	9.38579e-11	YALI0_B07898g
YER073W	-1.0736	8.20476	336.536	2.59528e-13						YALI1_D02180g	1.21556	4.29548	145.763	2.87959e-08	YALI0_D01936g	YALI1_E27840g	-9.13889	1.18659	14.6986	0.00300348	0
YOR207C	-1.0721	6.7971	350.306	1.82427e-13						YALI1_A08787g	1.21545	7.38966	186.082	6.89975e-09	YALI0_A09064g	YALI1_C27476g	-10.451	2.47375	14.987	0.0036848	YALI0_C19558g:2
YPL246C	-1.07012	5.80938	213.823	1.32332e-11						YALI1_E00040g	1.21425	6.36266	371.703	1.09048e-10	0
YNL256W	-1.06972	7.1722	399.761	5.68791e-14						YALI1_C18872g	1.21394	5.28449	186.509	6.80701e-09	YALI0_C13574g
YDR135C	-1.0689	7.78387	570.414	2.39525e-15						YALI1_D18727g	1.2137	9.52817	171.484	1.11559e-08	YALI0_D15334g
YER155C	-1.06811	6.85115	287.825	1.01871e-12						YALI1_F09177g	1.2136	7.82395	410.158	5.99174e-11	YALI0_F06116g
YOR133W	-1.06806	10.339	217.131	1.16065e-11						YALI1_D05244g	1.21297	5.33575	110.579	1.40544e-07	YALI0_D04180g
YPR041W	-1.0675	8.55832	256.399	2.77864e-12						YALI1_F15047g	1.21223	1.27734	19.7122	0.000728141	0
YOR151C	-1.06637	7.70066	455.347	1.79146e-14						YALI1_E04909g	1.21191	9.09862	227.289	2.10759e-09	YALI0_E04114g
YDR159W	-1.06526	5.75038	280.258	1.2845e-12						YALI1_C01393g	1.21185	4.49423	94.6747	3.3673e-07	YALI0_C01001g
YDL111C	-1.06476	5.73224	194.301	2.98833e-11						YALI1_F31587g	1.20914	10.7084	68.4895	1.9825e-06	YALI0_F24167g
YJR124C	-1.063	5.55743	246.876	3.85307e-12						YALI1_B09871g	1.20813	3.87643	118.602	9.4357e-08	0
YMR083W	-1.06195	10.2918	324.549	3.56755e-13						YALI1_A18439g	1.20603	7.28357	196.001	5.07749e-09	YALI0_A18161g
YLR192C	-1.06144	7.51509	361.509	1.38266e-13						YALI1_F05967g	1.20592	4.63078	134.952	4.49732e-08	0
YLR302C	-1.05994	2.95204	41.8553	3.84836e-06						YALI1_F29691g	1.20454	5.52807	170.282	1.16259e-08	YALI0_F22451g
YBR041W	-1.05955	6.38592	331.886	2.93239e-13						YALI1_D07496g	1.20416	2.67045	49.8718	1.04185e-05	0
YGR150C	-1.05879	6.70511	160.043	4.23553e-10						YALI1_F07756g	1.20409	1.05599	26.1769	0.000222428	0
YDR083W	-1.05798	6.05326	151.023	2.94579e-10						YALI1_B02047g	1.20379	3.98149	109.533	1.48326e-07	YALI0_B01210g
YOR021C	-1.0576	6.50017	274.617	1.53277e-12						YALI1_A03883g	1.20194	6.81709	290.554	4.83862e-10	YALI0_A03663g
YIL011W	-1.05745	3.62095	64.5407	1.91827e-07						YALI1_B09931g	1.20013	1.07258	11.6681	0.00483038	0
YKR082W	-1.05629	6.6481	210.304	1.52464e-11						YALI1_F23095g	1.19976	5.70018	271.998	7.1964e-10	YALI0_F17336g
YGR261C	-1.05544	6.93476	378.258	9.273e-14						YALI1_C29584g	1.19804	7.65918	310.929	3.21521e-10	YALI0_C21450g
YER025W	-1.05505	8.86598	320.916	3.93744e-13						YALI1_E17484g	1.19774	8.29049	41.8773	2.49816e-05	YALI0_E14487g
YDL131W	-1.0548	9.64711	280.669	1.26824e-12						YALI1_D25037g	1.19642	6.72537	92.9681	3.7268e-07	YALI0_D19756g
YOR127W	-1.05405	6.68818	384.289	8.06382e-14						YALI1_E07601g	1.19595	6.97544	204.354	3.96595e-09	YALI0_E06413g
YHR062C	-1.05326	5.62501	248.81	3.60224e-12						YALI1_A17085g	1.19446	8.46266	282.071	5.78332e-10	YALI0_A17020g
YNL087W	-1.05214	7.7692	454.194	1.83231e-14						YALI1_D32487g	1.19331	2.26453	29.1965	0.000137007	0
YBR084C-A	-1.05099	9.31295	340.019	2.37084e-13						YALI1_F36552g	1.19328	7.05395	383.383	9.03578e-11	YALI0_F28699g
YJL207C	-1.04909	5.76353	164.192	1.23218e-10						YALI1_E25537g	1.19146	1.08914	16.1717	0.00155931	YALI0_E21472g
YHR186C	-1.04874	6.56369	277.95	1.38025e-12						YALI1_A17103g	1.19127	2.35457	22.7944	0.000402073	0
YNL108C	-1.04832	5.87121	293.677	8.54837e-13						YALI1_E27939g	1.19082	8.09497	74.9554	1.21859e-06	YALI0_E23628g
YDR331W	-1.04777	5.34723	126.261	1.07243e-09						YALI1_F32460g	1.18633	3.04812	64.978	2.62595e-06	0
YGL171W	-1.0475	5.54838	204.011	1.97502e-11						YALI1_E04060g	1.18513	4.15759	150.123	2.42659e-08	YALI0_E03410g
YOR182C	-1.04717	7.55357	366.789	1.21678e-13						YALI1_E00019g	1.18343	3.68395	46.3344	1.51127e-05	0
YNR040W	-1.04687	5.86912	211.701	1.44091e-11						YALI1_E24383g	1.18132	3.9538	118.038	9.6959e-08	0
YPR034W	-1.04454	7.21528	282.877	1.18467e-12						YALI1_C33427g	1.18048	5.44786	321.039	2.65005e-10	YALI0_C24376g
YBR205W	-1.04449	6.71243	463.33	1.53474e-14						YALI1_C16431g	1.18023	8.75293	227.633	2.0887e-09	YALI0_C11781g
YOR239W	-1.04443	7.08164	397.03	6.04358e-14						YALI1_B22321g	1.17857	3.007	23.6024	0.000347226	YALI0_B17138g
YLR026C	-1.04368	6.04433	359.232	1.4618e-13						YALI1_C19976g	1.17608	2.80687	48.2266	1.2352e-05	0
YML064C	-1.04274	5.97436	255.269	2.88684e-12						YALI1_F16656g	1.17241	8.42539	297.258	4.21721e-10	YALI0_F12463g
YIL091C	-1.04223	6.94547	456.352	1.75667e-14						YALI1_F13550g	1.17153	7.90021	289.835	4.91128e-10	YALI0_F10010g
YGR063C	-1.04032	5.74029	224.776	8.63078e-12						YALI1_F04211g	1.16911	7.13409	607.534	5.41105e-12	YALI0_F02981g
YJR139C	-1.03925	7.85066	307.951	5.64854e-13						YALI1_B25319g	1.16592	3.77344	101.216	2.31604e-07	0
YNL131W	-1.03769	7.6023	406.109	4.94736e-14						YALI1_E07259g	1.16477	2.05701	38.9757	3.54655e-05	0
YLR027C	-1.03758	9.55049	208.511	1.64013e-11						YALI1_C06106g	1.16395	7.97959	110.455	1.41442e-07	YALI0_C04587g
YMR209C	-1.03594	5.1716	129.887	8.51924e-10						YALI1_D16864g	1.16281	8.04521	358.194	1.36528e-10	YALI0_D13640g
YER009W	-1.0347	6.72933	224.292	8.79171e-12						YALI1_E13329g	1.16221	4.06681	73.1165	1.39416e-06	YALI0_E10483g
YOL031C	-1.03458	5.59761	275.775	1.47777e-12						YALI1_C26597g	1.16188	3.29101	38.3529	3.8337e-05	YALI0_C19239g
YLR153C	-1.03455	9.22933	236.47	5.58368e-12						YALI1_B12295g	1.16055	5.20432	51.5387	8.80839e-06	YALI0_B09163g
YML009C	-1.03151	5.60998	136.19	5.78544e-10						YALI1_B02375g	1.16054	8.79861	178.421	8.83769e-09	YALI0_B01386g
YGR106C	-1.03106	6.81301	269.064	1.83013e-12						YALI1_B01317g	1.16025	6.20981	43.499	2.07086e-05	YALI0_B00660g
YPL082C	-1.02987	5.95102	311.03	5.17795e-13						YALI1_E01935g	1.15982	5.91439	105.652	1.8189e-07	YALI0_E01386g
YPR035W	-1.02901	10.5117	195.042	2.8934e-11						YALI1_C24016g	1.15962	6.93744	305.439	3.58024e-10	YALI0_C16841g
YLR420W	-1.02716	6.87294	390.832	6.94604e-14						YALI1_D00412g	1.15761	2.41177	16.1332	0.00157313	0
YEL061C	-1.02698	5.33803	131.409	7.74749e-10						YALI1_D07888g	1.15684	8.83461	417.928	5.34433e-11	YALI0_D06171g
YCR053W	-1.02651	8.25818	262.673	2.25408e-12						YALI1_A12601g	1.1564	1.17336	18.0197	0.0010356	YALI0_A12419g
YGR027C	-1.02634	10.0442	332.752	2.86608e-13						YALI1_B04228g	1.15628	3.74174	87.4176	5.24514e-07	YALI0_B02794g
YER003C	-1.02539	7.29023	232.686	6.41437e-12						YALI1_C05423g	1.1539	7.10291	87.796	5.12126e-07	YALI0_C04114g
YGR049W	-1.02502	7.38589	318.967	4.15321e-13						YALI1_D06744g	1.15375	1.65524	32.3419	8.5843e-05	0
YML038C	-1.02264	5.96015	207.071	1.73993e-11						YALI1_F17358g	1.15008	3.19111	81.6093	7.66077e-07	0
YOR359W	-1.02033	6.36317	284.016	1.14398e-12						YALI1_E16854g	1.14856	1.75843	22.0239	0.000463967	YALI0_E13860g
YGR257C	-1.02028	5.6781	181.059	5.42598e-11						YALI1_F12801g	1.14795	2.28794	46.834	1.43197e-05	0
YGR175C	-1.01747	8.49661	316.449	4.45167e-13						YALI1_E22117g	1.14653	5.19297	113.566	1.20811e-07	YALI0_E18458g
YJR043C	-1.01624	6.12534	269.932	1.77968e-12						YALI1_E01352g	1.14413	3.29292	67.6278	2.12162e-06	YALI0_E00924g
YDL015C	-1.01576	6.84512	209.931	1.5479e-11						YALI1_C25080g	1.14337	3.0499	36.5503	4.82978e-05	YALI0_C17919g
YPR062W	-1.0153	8.07394	306.34	5.91358e-13						YALI1_A07201g	1.14305	5.66234	104.266	1.9596e-07	YALI0_A07623g
YMR003W	-1.01419	4.46947	122.728	1.34966e-09						YALI1_C00827g	1.1426	2.35578	24.9634	0.000273295	0
YBR213W	-1.01396	7.25339	210.91	1.48773e-11						YALI1_C09133g	1.14163	7.93627	248.57	1.23496e-09	YALI0_C06842g
YER056C	-1.01367	8.1899	189.82	3.64103e-11						YALI1_F34963g	1.14144	5.70271	119.735	8.93756e-08	YALI0_F27577g
YMR247C	-1.01237	5.99601	117.439	4.18772e-09						YALI1_D31672g	1.14135	7.26948	49.5519	1.07652e-05	YALI0_D24167g
YCR094W	-1.01232	5.77609	180.224	5.64143e-11						YALI1_D16531g	1.14032	3.45556	56.6229	5.41887e-06	YALI0_D13255g
YGR216C	-1.01169	5.20582	97.9259	8.15728e-09						YALI1_E23038g	1.13682	6.59293	253.014	1.11067e-09	YALI0_E19272g
YMR078C	-1.01036	5.99477	332.944	2.85165e-13						YALI1_E14555g	1.13632	2.56432	43.0957	2.16863e-05	YALI0_E11715g
YPR047W	-1.00998	6.23042	199.084	2.4312e-11						YALI1_D04277g	1.13566	4.20407	34.2806	6.54281e-05	YALI0_D03355g
YDR072C	-1.00995	6.13646	173.691	7.69471e-11						YALI1_F27529g	1.13308	5.87175	205.117	3.87928e-09	YALI0_F20680g
YDR180W	-1.00982	4.11538	77.9931	4.70789e-08						YALI1_D09897g	1.13137	7.30451	132.035	5.10099e-08	YALI0_D07656g
YLR410W-B	-1.00921	7.75143	298.524	7.41081e-13						YALI1_E22265g	1.1312	5.73784	227.751	2.08226e-09	YALI0_E18612g
YBR133C	-1.00817	7.06877	437.402	2.56113e-14						YALI1_D14805g	1.13046	5.17559	56.6646	5.39819e-06	YALI0_D11924g
YOL019W	-1.00667	7.80481	329.414	3.13124e-13						YALI1_D30850g	1.1287	3.05898	15.9249	0.00165041	YALI0_D23793g
YJL033W	-1.00548	6.63697	403.811	5.20235e-14						YALI1_D25400g	1.12837	2.04726	22.8395	0.000398764	YALI0_D20108g
YPL234C	-1.00201	5.25784	124.101	1.23344e-09						YALI1_E33760g	1.12772	7.91307	181.92	7.88339e-09	YALI0_E28534g
YIL127C	-1.00166	6.59437	124.078	4.90304e-09						YALI1_E24052g	1.12766	4.16593	39.1893	3.45388e-05	YALI0_E20229g
YGR083C	-1.00059	7.14193	239.072	5.08199e-12						YALI1_F36332g	1.12719	4.7569	169.774	1.18315e-08	YALI0_F28611g
YBR212W	1.00246	8.75346	328.403	3.2168e-13						YALI1_C07397g	1.12601	2.77894	49.1106	1.12658e-05	YALI0_C05731g
YMR100W	1.00247	6.65528	189.544	3.68608e-11						YALI1_E01885g	1.12574	4.94786	85.2358	6.03106e-07	YALI0_E01320g
YLR216C	1.00274	7.82292	311.626	5.09207e-13						YALI1_B01771g	1.12509	2.38033	33.1518	7.65251e-05	0
YMR140W	1.00441	6.53353	247.276	3.79971e-12						YALI1_A11303g	1.12441	2.59031	63.425	2.9859e-06	0
YHL050C	1.00619	4.94971	155.86	1.90131e-10						YALI1_F26474g	1.12417	1.10208	14.3523	0.00240106	0
YMR025W	1.00689	3.75374	49.1689	1.31021e-06						YALI1_E34397g	1.12377	7.56025	57.5645	4.97251e-06	YALI0_E29117g
YER066W	1.0074	3.55781	64.2082	1.99174e-07						YALI1_B15706g	1.12366	3.43761	61.7904	3.42813e-06	YALI0_B11902g
YDR105C	1.01013	7.43232	391.161	6.89454e-14						YALI1_E38706g	1.12359	8.95557	182.915	7.6342e-09	YALI0_E32703g
YMR041C	1.01039	6.22043	200.089	2.32945e-11						YALI1_E34116g	1.12357	7.00969	280.752	5.94871e-10	YALI0_E28809g
YLR237W	1.01117	6.5471	245.43	4.05335e-12						YALI1_D23524g	1.12322	2.00875	33.5167	7.27151e-05	0
YAR050W	1.01128	3.51698	81.9923	3.22137e-08						YALI1_D04594g	1.12146	6.00893	259.865	9.46355e-10	YALI0_D03641g
YBL050W	1.01338	7.61013	437.516	2.55521e-14						YALI1_E35280g	1.12109	6.87452	284.944	5.44127e-10	YALI0_E29865g
YMR304W	1.01411	7.96324	395.5	6.25359e-14						YALI1_C13500g	1.12051	1.60169	20.9478	0.000569925	0
YNL042W	1.01428	6.31732	228.982	7.36208e-12						YALI1_F17491g	1.12047	2.98608	37.4669	4.28997e-05	YALI0_F13035g
YOR058C	1.01727	6.49837	329.648	3.11175e-13						YALI1_D04512g	1.12032	2.53153	29.2728	0.000135403	0
YDR525W-A	1.01817	3.74866	61.0548	2.86711e-07						YALI1_E32411g	1.11999	1.62272	20.4287	0.000630958	YALI0_E27456g
YJL042W	1.0184	8.20584	294.784	8.27252e-13						YALI1_A21236g	1.11978	6.8211	292.358	4.66148e-10	YALI0_A20174g
YPL055C	1.01912	7.62638	278.964	1.33722e-12						YALI1_E39886g	1.11908	7.77356	78.2318	9.65446e-07	YALI0_E33627g
YER190W	1.01914	8.88413	339.507	2.40244e-13						YALI1_C15540g	1.1189	3.33643	51.7251	8.64697e-06	0
YPL133C	1.02113	5.5431	179.979	5.70623e-11						YALI1_D04017g	1.11729	2.14585	33.5146	7.27356e-05	0
YPR204W	1.02229	8.65401	322.308	3.79091e-13						YALI1_F33445g	1.11604	5.50321	94.1474	3.47391e-07	YALI0_F26059g
YDR383C	1.02231	4.59238	114.76	2.31754e-09						YALI1_D05973g	1.11494	1.5153	38.3615	3.82953e-05	0
YLR290C	1.02235	5.05715	121.365	1.47723e-09						YALI1_D01905g	1.11316	3.26674	23.0099	0.000386517	0
YOR351C	1.02311	1.98487	29.8884	3.11947e-05						YALI1_E05599g	1.11219	6.57519	248.805	1.228e-09	YALI0_E04620g
YKL002W	1.02433	7.22162	376.465	9.67034e-14						YALI1_F09155g	1.11214	2.64693	46.3927	1.50175e-05	0
YIL169C	1.02509	6.71291	393.954	6.47406e-14						YALI1_D05692g	1.10962	6.08228	82.7863	7.08142e-07	YALI0_D04510g
YHL042W	1.02616	4.08813	76.5249	5.43329e-08						YALI1_C26873g	1.10955	2.98917	13.7497	0.00278972	YALI0_C19558g
YPL100W	1.02642	6.44667	394.951	6.331e-14						YALI1_E35478g	1.10943	6.11029	178.279	8.87939e-09	YALI0_E30085g
YDR163W	1.02726	6.99474	111.676	2.43274e-08						YALI1_A00715g	1.10924	3.87146	39.2669	3.42091e-05	YALI0_A00572g
YMR030W	1.02823	4.36204	106.215	4.29678e-09						YALI1_C05554g	1.10851	7.44185	183.679	7.44896e-09	YALI0_C04158g
YML123C	1.02943	5.7624	175.557	7.03432e-11						YALI1_E28863g	1.10643	1.33442	18.8263	0.00087336	0
YMR294W	1.0303	6.23443	182.097	5.17068e-11						YALI1_A09218g	1.10592	7.20094	319.93	2.70606e-10	YALI0_A09537g
YKL027W	1.03087	7.33485	282.952	1.18194e-12						YALI1_D22906g	1.10505	6.9142	131.657	5.18594e-08	YALI0_D18337g
YMR204C	1.03146	5.40786	231.468	6.71009e-12						YALI1_E02799g	1.10469	6.82109	284.208	5.52652e-10	YALI0_E02222g
YHR219W	1.03257	7.72781	448.096	2.06637e-14						YALI1_C06753g	1.1041	4.93858	38.0961	3.95986e-05	0
YPL189C-A	1.03316	4.80779	146.618	3.15428e-10						YALI1_A10105g	1.10271	7.21068	437.733	4.02972e-11	YALI0_A10230g
YMR295C	1.03446	8.79757	274.859	1.52106e-12						YALI1_E15559g	1.10239	5.92234	146.218	2.82804e-08	YALI0_E12595g
YER020W	1.03453	8.42703	268.195	1.88219e-12						YALI1_B10182g	1.09749	4.55921	137.367	4.05981e-08	YALI0_B07711g
YLR028C	1.03587	9.56165	299.271	7.25102e-13						YALI1_C20901g	1.09697	1.27928	18.3907	0.000956975	YALI0_C14938g
YIL050W	1.03663	7.6775	269.928	1.77989e-12						YALI1_F17094g	1.09652	1.14471	11.2846	0.0053751	0
YBR225W	1.03757	6.76956	453.357	1.86263e-14						YALI1_F31733g	1.09638	5.10361	229.223	2.00381e-09	YALI0_F24343g
YCR069W	1.03955	7.87078	304.768	6.18543e-13						YALI1_D11114g	1.09586	4.74473	27.8141	0.000170235	0
YGR211W	1.0411	8.5599	362.356	1.35444e-13						YALI1_A12284g	1.09401	7.55207	269.98	7.52567e-10	YALI0_A12045g
YER010C	1.04189	7.21254	330.164	3.06932e-13						YALI1_F16058g	1.09294	3.69017	68.228	2.02357e-06	0
YKL096W-A	1.04462	11.308	94.7816	3.52834e-08						GPD_FAR	1.09281	11.0862	40.0489	3.10825e-05	#N/A
YGL226W	1.04464	6.39579	321.235	3.90331e-13						YALI1_E15865g	1.0927	3.51117	17.0994	0.00126536	YALI0_E12947g
YKL094W	1.04488	8.28051	334.272	2.75372e-13						YALI1_C07081g	1.09156	3.38923	23.4439	0.000357266	0
YJL077W-B	1.04492	1.23965	23.4474	0.000121908						YALI1_D03329g	1.09023	4.74313	86.6195	5.518e-07	YALI0_D02695g
YDR282C	1.04526	5.66452	218.095	1.1175e-11						YALI1_B07284g	1.0898	8.46418	134.376	4.60984e-08	YALI0_B05280g
YGL098W	1.04576	6.11395	366.407	1.22801e-13						YALI1_C06301g	1.08803	4.60631	18.8676	0.000865873	0
YFL066C	1.04701	5.66597	259.11	2.53702e-12						YALI1_D33111g	1.08767	2.91603	64.5877	2.71143e-06	0
YOR064C	1.04736	6.67882	294.808	8.2667e-13						YALI1_C12474g	1.08671	1.13437	19.6443	0.000738217	0
YBR273C	1.04766	7.26886	390.392	7.01555e-14						YALI1_B06628g	1.08505	1.27721	27.1993	0.000187966	0
YPR134W	1.04781	5.63876	241.308	4.69036e-12						YALI1_D27251g	1.08488	5.01422	100.489	2.4118e-07	YALI0_D21593g
YIL122W	1.04946	5.84659	257.811	2.64976e-12						YALI1_D29279g	1.08331	7.66245	191.834	5.76516e-09	YALI0_D22770g
YOR010C	1.05038	4.28554	128.49	9.30296e-10						YALI1_C08106g	1.08222	9.10942	209.937	3.37998e-09	YALI0_C06237g
YHR080C	1.05132	7.21698	437.556	2.55316e-14						YALI1_A07241g	1.08204	2.50959	34.5969	6.26616e-05	YALI0_A07667g
YOR279C	1.05136	5.74654	157.952	1.70184e-10						YALI1_F33103g	1.08181	8.84978	256.026	1.03465e-09	YALI0_F25729g
YLL018C-A	1.05229	4.83537	90.8454	1.46459e-08						YALI1_F01369g	1.08084	1.12133	15.7495	0.00171894	0
YIL152W	1.0524	5.51145	167.292	1.05387e-10						YALI1_B27429g	1.08077	4.16186	45.6086	1.63573e-05	YALI0_B21010g
YER147C	1.05301	6.24066	377.432	9.45372e-14						YALI1_E11483g	1.07858	2.62983	33.2317	7.56715e-05	0
YDL239C	1.05301	4.30739	64.7911	1.86492e-07						YALI1_F16426g	1.07782	2.49903	23.0664	0.000382555	0
YJL166W	1.05592	2.10083	27.5479	5.00102e-05						YALI1_F31798g	1.07748	7.46045	53.4134	7.33122e-06	YALI0_F24409g
YKL070W	1.05639	4.55888	102.52	5.68645e-09						YALI1_F15053g	1.07645	4.11764	81.0372	7.96215e-07	0
YLR189C	1.05649	7.21508	380.195	8.86415e-14						YALI1_E21615g	1.07482	1.35109	18.9997	0.000842462	YALI0_E18161g
YGR126W	1.05934	3.7706	58.0301	4.12395e-07						YALI1_C10133g	1.07374	5.8691	32.9306	7.89478e-05	0
YMR020W	1.05973	5.9591	216.264	1.20103e-11						YALI1_C17719g	1.07352	3.49465	56.2103	5.62904e-06	YALI0_C12518g
YOL147C	1.063	7.38085	281.649	1.23039e-12						YALI1_F04763g	1.07311	9.18208	79.8881	8.60993e-07	YALI0_F03388g
YMR105W-A	1.06463	1.61957	31.526	2.27369e-05						YALI1_E11875g	1.07248	1.98506	22.6522	0.00041274	YALI0_E09581g
YBR093C	1.06674	2.93385	44.5349	2.55502e-06						YALI1_D22413g	1.0721	6.3243	92.3979	3.85669e-07	YALI0_D18062g
YBL101C	1.06811	7.60173	292.254	8.91809e-13						YALI1_F24031g	1.07175	5.51353	136.979	4.12662e-08	YALI0_F18084g
YER180C-A	1.06826	1.89499	30.0459	3.02454e-05						YALI1_F08111g	1.06978	4.11133	75.0243	1.21253e-06	YALI0_F05412g
YOL128C	1.06853	5.19977	222.879	9.28105e-12						YALI1_B01719g	1.06856	4.13098	42.088	2.43724e-05	0
YGR018C	1.06971	1.54632	14.0558	0.00150164						YALI1_F38864g	1.06731	4.54172	129.327	5.74695e-08	0
YDR196C	1.06989	5.45547	193.471	3.09868e-11						YALI1_A00014g	1.06644	1.79892	15.537	0.00180646	0
YER038C	1.07003	4.77804	173.557	7.74467e-11						YALI1_D12050g	1.06444	8.61586	217.562	2.73442e-09	YALI0_D09427g
YLR248W	1.07033	7.61972	409.172	4.62881e-14						YALI1_D07486g	1.06388	3.63371	90.9575	4.2089e-07	YALI0_D05819g
YBL093C	1.0716	6.57953	235.256	5.83639e-12						YALI1_F36033g	1.06291	1.05086	15.3067	0.00190723	YALI0_F28325g
YHR029C	1.07173	7.26688	327.364	3.30747e-13						YALI1_A08981g	1.06216	2.90966	27.2824	0.000185447	YALI0_A09262g
YHR022C	1.0725	1.58272	21.0816	0.000212803						YALI1_C31549g	1.06127	9.23924	53.0837	7.56883e-06	YALI0_C22836g
YHR199C-A	1.07417	4.7767	176.664	6.67236e-11						YALI1_C13162g	1.06001	2.3388	28.0836	0.000163081	YALI0_C09482g
YFL016C	1.07426	9.39895	342.725	2.21133e-13						YALI1_F33714g	1.0597	3.40378	34.4476	6.395e-05	YALI0_F26279g
YDR387C	1.07587	6.11572	303.734	6.37186e-13						YALI1_E18854g	1.05947	8.63974	335.915	2.01484e-10	YALI0_E15642g
YAL017W	1.07754	7.22962	477.524	1.17306e-14						YALI1_E12027g	1.05912	2.13576	44.6826	1.81218e-05	0
YOL060C	1.07817	8.48497	258.479	2.59112e-12						YALI1_E35384g	1.05887	5.58755	330.703	2.21487e-10	YALI0_E29931g
YDR039C	1.07858	2.63705	65.1398	1.79335e-07						YALI1_F15017g	1.05722	7.00364	361.154	1.29876e-10	YALI0_F11319g
YHR211W	1.07932	6.51413	253.139	3.10369e-12						YALI1_A21409g	1.05539	6.97828	62.7801	3.15195e-06	YALI0_A20372g
YBR235W	1.08057	6.70046	426.621	3.19643e-14						YALI1_D20904g	1.05493	1.62866	9.95427	0.00791004	YALI0_D16962g
YIR015W	1.08064	5.45546	208.905	1.61395e-11						YALI1_C28456g	1.05439	3.10189	48.2788	1.22846e-05	YALI0_C20361g
YDR272W	1.08169	7.46232	428.067	3.10185e-14						YALI1_A18897g	1.05412	5.26954	209.567	3.41553e-09	YALI0_A18359g
YOL117W	1.08333	5.34263	220.044	1.03561e-11						YALI1_B01281g	1.05371	2.45034	33.8031	6.98774e-05	0
YJL083W	1.08447	5.42571	218.81	1.08664e-11						YALI1_C27912t	1.05322	5.33093	54.5296	6.58871e-06	YALI0_C19899g
YMR068W	1.0868	5.70449	288.999	9.83225e-13						YALI1_F25783g	1.05297	4.86188	207.87	3.58432e-09	0
YMR031C	1.08681	8.13377	438.478	2.50582e-14						YALI1_C27308t	1.0529	3.50688	37.9483	4.03467e-05	0
YHR034C	1.08982	5.44534	250.431	3.40582e-12						YALI1_F12318g	1.05152	2.07651	27.5313	0.000178138	0
YJR049C	1.09195	6.48113	327.783	3.27051e-13						YALI1_F16417g	1.05096	1.32063	19.0619	0.00083169	0
YLL042C	1.09294	3.21168	36.6995	8.94653e-06						YALI1_F11363g	1.05077	1.55863	16.2864	0.00151895	YALI0_F08041g
YOR220W	1.09342	6.49713	198.633	2.47845e-11						YALI1_E36057g	1.05003	7.0691	366.745	1.18313e-10	YALI0_E30679g
YJR129C	1.09584	5.21041	187.652	4.01236e-11						YALI1_E39128g	1.04914	5.24415	88.4858	4.90406e-07	YALI0_E32901g
YBL019W	1.09699	5.791	227.915	7.66311e-12						YALI1_E30173g	1.04892	9.43491	122.863	7.71217e-08	YALI0_E25201g
YPR157W	1.09832	3.86911	101.138	6.32938e-09						YALI1_E22718g	1.04867	7.29135	315.734	2.93079e-10	YALI0_E18942g
YDL113C	1.09978	6.22087	360.435	1.41939e-13						YALI1_E09652g	1.04851	4.92497	149.539	2.4822e-08	YALI0_E07964g
YDR038C	1.10127	3.09388	78.4865	4.48874e-08						YALI1_D17090g	1.04835	6.1304	258.21	9.83309e-10	YALI0_D13772g
YOL163W	1.10492	5.76756	247.915	3.71602e-12						YALI1_F38280g	1.04751	3.49635	41.0015	2.77117e-05	YALI0_F30635g
YGR067C	1.10532	4.63816	152.837	2.23689e-10						YALI1_D13315g	1.04684	2.43599	21.9385	0.000471487	0
YDR538W	1.10626	4.20005	81.8318	3.26984e-08						YALI1_A18752g	1.04648	7.2853	168.94	1.21778e-08	YALI0_A18271g
YLR035C	1.10746	6.16034	242.901	4.43199e-12						YALI1_E20423g	1.04639	7.86699	144.903	2.98022e-08	YALI0_E17127g
YJR046W	1.11079	6.79838	372.852	1.05293e-13						YALI1_E30496g	1.0463	6.66996	209.195	3.45173e-09	YALI0_E25740g
YOR381W	1.11206	4.59811	121.057	1.50778e-09						YALI1_F32969g	1.04593	4.30616	77.3668	1.0258e-06	YALI0_F25641g
YHR006W	1.11229	8.26718	430.699	2.93757e-14						YALI1_D01548g	1.045	6.5107	82.6988	7.12272e-07	YALI0_D01353g
YOL015W	1.11427	3.87979	106.305	4.26776e-09						YALI1_E20215g	1.04443	3.98874	50.4831	9.79127e-06	YALI0_E16951g
YER104W	1.11538	4.76336	194.665	2.9413e-11						YALI1_E09522g	1.04313	5.53348	29.9242	0.000122571	0
YGL248W	1.11689	7.45498	319.071	4.14135e-13						YALI1_E21020g	1.04311	2.26806	41.329	2.66521e-05	0
YOR298C-A	1.11775	10.4309	262.038	2.30181e-12						YALI1_F17788g	1.04178	2.8524	28.8577	0.000144396	YALI0_F13299g
YKR014C	1.1192	8.20246	249.407	3.52848e-12						YALI1_B16944g	1.04149	7.27956	122.853	7.71591e-08	YALI0_B12782g
YOR389W	1.11933	5.96248	260.887	2.39122e-12						YALI1_F00430g	1.04127	1.46837	14.4763	0.00232915	YALI0_F00352g
YOR180C	1.11948	4.57846	132.963	7.03864e-10						YALI1_A02426g	1.04096	3.35179	71.5815	1.56347e-06	YALI0_A02024g
YLR324W	1.12001	7.31743	522.07	5.29193e-15						YALI1_C27494g	1.04049	6.36469	212.378	3.15573e-09	YALI0_C19580g:2
YNL157W	1.12054	7.96417	453.208	1.8681e-14						YALI1_D01094g	1.04042	8.30733	113.45	1.21515e-07	YALI0_D01045g
YDR255C	1.12201	5.60002	186.313	4.26265e-11						YALI1_D27385g	1.0397	6.71428	170.779	1.14288e-08	YALI0_D21684g
YMR156C	1.12243	5.48305	301.67	6.76277e-13						YALI1_A18719g	1.03784	1.63006	20.1578	0.000665814	0
YNL180C	1.12425	9.37027	352.727	1.71702e-13						YALI1_C26890g	1.03749	6.36361	207.484	3.62415e-09	YALI0_C19580g
YLR159C-A	1.12542	1.53215	27.4679	5.08453e-05						YALI1_A00019g	1.03616	3.6519	17.2453	0.00122527	0
YJR082C	1.12617	6.65166	478.348	1.15517e-14						YALI1_E40274g	1.03546	3.11609	29.419	0.000132394	0
YEL028W	1.12632	3.8345	99.7711	7.04492e-09						YALI1_A04164g	1.03511	3.41536	52.337	8.14072e-06	0
YEL019C	1.12663	4.32081	121.788	1.43628e-09						YALI1_D32111g	1.03507	7.11963	205.088	3.88256e-09	YALI0_D24365g
YGR130C	1.12943	8.36639	474.907	1.23193e-14						YALI1_F28212g	1.0342	5.63451	89.7588	4.53067e-07	YALI0_F21373g
YBR119W	1.13128	5.89832	327.31	3.31218e-13						YALI1_F08544g	1.03321	4.84676	107.034	1.69015e-07	YALI0_F05742g
YGR125W	1.13188	7.67295	533.518	4.35898e-15						YALI1_C22835g	1.0328	6.60498	57.2933	5.09651e-06	YALI0_C15851g
YER153C	1.13266	4.86397	106.73	4.13472e-09						YALI1_A09444g	1.03241	5.41375	59.0056	4.36926e-06	YALI0_A09680g
YPL119C-A	1.13461	1.55246	9.33113	0.00817351						YALI1_D04370g	1.03151	3.63511	65.0494	2.61066e-06	YALI0_D03465g
YMR155W	1.13556	6.365	321.566	3.86827e-13						YALI1_C16712g	1.02864	6.17374	76.8661	1.06274e-06	YALI0_C11968g
YBL113C	1.13631	8.34962	363.945	1.3032e-13						YALI1_D05286g	1.02727	8.56712	199.621	4.55646e-09	YALI0_D04224g
YLR446W	1.13722	5.04072	134.997	6.21741e-10						YALI1_E11565g	1.02715	3.23914	62.9174	3.11572e-06	0
YNL052W	1.13861	9.17367	350.994	1.79305e-13						YALI1_E35780g	1.02698	2.49333	31.1554	0.000101978	YALI0_E30415g
YPL152W	1.1394	6.12483	282.056	1.21503e-12						YALI1_F29635g	1.0251	5.62265	28.1543	0.000161262	YALI0_F22363g
YGL146C	1.14069	3.61635	101.988	5.9249e-09						YALI1_C04996g	1.02115	5.79871	147.723	2.66483e-08	YALI0_C03784g
YLR361C-A	1.14153	6.08614	224.93	8.58038e-12						YALI1_F34281g	1.01999	9.96268	98.6978	2.66794e-07	YALI0_F26917g
YCR001W	1.14288	1.0047	28.6367	4.00289e-05						YALI1_F33681g	1.01984	5.71474	160.959	1.61647e-08	YALI0_F26191g
YDR505C	1.14347	7.54361	473.662	1.26107e-14						YALI1_F15070g	1.01927	8.88274	271.375	7.29631e-10	YALI0_F11385g
YOR113W	1.14739	7.91571	407.967	4.75132e-14						YALI1_C26501g	1.01846	7.29829	53.3664	7.36459e-06	YALI0_C19151g
YLR128W	1.15111	5.44045	229.379	7.25349e-12						YALI1_C10318g	1.0174	4.00122	103.745	2.01568e-07	YALI0_C07744g
YFL052W	1.15195	2.51488	40.5481	4.7318e-06						YALI1_F16376g	1.01676	2.04877	17.4577	0.0011695	0
YMR195W	1.15483	5.86444	82.3973	3.99923e-07						YALI1_A06873g	1.01641	1.10301	17.3706	0.00119201	YALI0_A07142g
YPL257W	1.15714	3.73089	99.1339	7.40881e-09						YALI1_F15769g	1.01403	1.70523	19.815	0.000713179	YALI0_F11913g
YNL159C	1.1577	6.06127	389.205	7.20708e-14						YALI1_B16808g	1.01262	8.50989	194.942	5.24278e-09	YALI0_B12716g
YDR122W	1.15827	7.32208	381.707	8.55872e-14						YALI1_C00852g	1.01182	3.61612	49.6329	1.06762e-05	0
YEL073C	1.15832	3.79478	67.5512	1.37428e-07						YALI1_A14305g	1.0112	4.08289	51.3787	8.94975e-06	YALI0_A14520g
YOR285W	1.15893	8.44332	277.395	1.40442e-12						YALI1_B05404g	1.0106	6.04267	176.757	9.33828e-09	YALI0_B04004g
YDR293C	1.15915	9.73627	453.789	1.84692e-14						YALI1_E00239g	1.00959	1.98056	21.3734	0.000524971	0
YEL077C	1.15974	6.41587	439.483	2.45537e-14						YALI1_A21000g	1.00952	5.36063	127.522	6.23035e-08	YALI0_A19910g
YDR285W	1.1626	4.42613	108.618	3.59664e-09						YALI1_D07788g	1.00908	7.77066	33.214	7.58593e-05	YALI0_D06083g
YER143W	1.16283	8.31873	313.385	4.84733e-13						YALI1_F23214g	1.00774	3.24079	87.0122	5.38172e-07	YALI0_F17446g
YIL172C	1.16961	4.08993	153.215	2.19156e-10						YALI1_F37171g	1.00722	4.40957	55.2696	6.14452e-06	0
YMR317W	1.17018	5.9416	341.952	2.25563e-13						YALI1_F34895g	1.00718	7.92528	257.545	9.98619e-10	YALI0_F27511g
YPR152C	1.17027	5.7782	217.172	1.15879e-11						YALI1_B24471g	1.00659	5.52176	108.875	1.53477e-07	YALI0_B18788g
YKL023W	1.17041	7.01101	243.166	5.41504e-12						YALI1_F07793g	1.00155	6.13027	167.407	1.28459e-08	YALI0_F05148g
YOR111W	1.17063	4.89319	191.874	3.32409e-11						YALI1_F32716g	-1.00025	5.87973	150.505	2.39093e-08	YALI0_F25465g
YER142C	1.1718	5.64776	247.598	3.7572e-12						YALI1_F23368g	-1.00059	6.38317	198.14	4.76177e-09	YALI0_F17556g
YDR512C	1.17226	6.39909	362.49	1.35005e-13						YALI1_C06716g	-1.00213	4.48935	66.3186	2.35523e-06	YALI0_C05302g
YMR135C	1.17292	7.46633	483.22	1.05539e-14						YALI1_B19567g	-1.00299	6.47239	204.507	3.94839e-09	YALI0_B14905g
YPR081C	1.17299	7.01006	373.639	1.03353e-13						YALI1_E38056g	-1.00328	6.58779	268.4	7.79569e-10	YALI0_E32109g
YDL123W	1.17316	6.54551	180.236	2.3998e-10						YALI1_F00184g	-1.00346	6.42294	105.172	1.86623e-07	YALI0_F00154g
YPR083W	1.17326	5.65288	170.851	8.83573e-11						YALI1_F27904g	-1.00513	7.55948	303.957	3.68683e-10	YALI0_F21010g
YMR139W	1.17331	6.30341	448.518	2.04916e-14						YALI1_F11277g	-1.00603	5.82853	159.535	1.70259e-08	YALI0_F07909g
YHR210C	1.1734	3.80008	110.13	3.22163e-09						YALI1_F35163g	-1.00641	5.35294	17.9645	0.00104794	YALI0_F27687g
YJL221C	1.17342	4.0944	153.218	2.19116e-10						YALI1_C04143g	-1.00793	7.12526	361.22	1.29733e-10	YALI0_C03069g
YCR061W	1.1735	6.50563	208.965	2.60444e-11						YALI1_C20023g	-1.00832	5.31246	132.463	5.00688e-08	YALI0_C14322g
YJL023C	1.17573	4.11454	149.783	2.64387e-10						YALI1_E25290g	-1.00838	7.22068	369.276	1.13475e-10	YALI0_E21197g
YNL279W	1.17602	5.15483	245.295	4.07265e-12						YALI1_A05737g	-1.00892	6.37434	127.41	6.26187e-08	YALI0_A05885g
YBR223C	1.17607	5.50719	275.318	1.4992e-12						YALI1_A06721g	-1.01113	6.00065	236.765	1.65185e-09	YALI0_A07062g
YKL132C	1.17806	4.45663	123.774	1.26013e-09						YALI1_D28999g	-1.01203	4.90722	110.408	1.41782e-07	0
YIL119C	1.17854	6.13878	73.4536	1.68888e-06						YALI1_A20370g	-1.01245	9.83561	94.8915	3.32458e-07	YALI0_A19426g
YBR299W	1.1807	5.03551	149.157	2.73705e-10						YALI1_E11630g	-1.01415	4.77478	122.555	7.82358e-08	YALI0_E09449g
YPL138C	1.18242	6.49667	389.143	7.21715e-14						YALI1_A13994g	-1.01446	3.38249	32.3827	8.53429e-05	YALI0_A14157g
YER030W	1.18366	7.65522	201.762	1.0889e-10						YALI1_F03973g	-1.01461	5.69188	131.785	5.15699e-08	YALI0_F02695g
YJL084C	1.18377	6.98465	305.12	6.12343e-13						YALI1_B21030g	-1.01599	5.50346	82.8658	7.04417e-07	YALI0_B16060g
YIL006W	1.18641	5.28911	245.456	4.04974e-12						YALI1_D22157g	-1.01604	7.2512	179.228	8.60625e-09	YALI0_D17886g
YHR146W	1.18807	8.39247	240.024	5.48408e-12						YALI1_F17756g	-1.01657	6.51986	292.83	4.61642e-10	YALI0_F13277g
YCR107W	1.18845	2.00669	44.1824	2.69366e-06						YALI1_F08260g	-1.01736	10.8349	198.831	4.66466e-09	YALI0_F05522g
YOR377W	1.18864	5.69142	257.929	2.63927e-12						YALI1_E02056g	-1.01762	6.29861	192.315	5.68037e-09	YALI0_E01496g
YMR194C-B	1.18944	3.21847	65.1445	1.7924e-07						YALI1_D11479g	-1.01796	6.33581	258.568	9.75183e-10	YALI0_D08998g
YLR119W	1.18982	4.83878	95.2212	1.51071e-08						YALI1_F09598g	-1.01805	5.95146	177.237	9.19079e-09	YALI0_F06468g
YPR049C	1.19005	6.39012	263.605	2.18595e-12						YALI1_E35520g	-1.01921	7.52179	413.664	5.68892e-11	YALI0_E30129g
YBR278W	1.19038	5.2796	216.571	1.18653e-11						YALI1_D09215g	-1.02073	5.19506	140.508	3.5624e-08	YALI0_D07238g
YOR387C	1.19058	2.52638	68.0092	1.30765e-07						YALI1_E30707g	-1.02147	6.08376	144.123	3.0749e-08	YALI0_E25872g
YNL097C	1.19161	6.93827	515.595	5.91629e-15						YALI1_A01794g	-1.02197	6.59381	179.102	8.64187e-09	YALI0_A01397g
YOL073C	1.19202	6.09003	272.95	1.61598e-12						YALI1_B22020g	-1.02219	6.03041	102.516	2.1557e-07	YALI0_B16918g
YHR189W	1.19251	4.70063	218.58	1.09646e-11						YALI1_D04331g	-1.02339	7.92448	321.765	2.61408e-10	YALI0_D03399g
YKR050W	1.19679	6.41229	382.186	8.46454e-14						YALI1_F21769g	-1.02382	8.01343	273.088	7.02554e-10	YALI0_F16291g
YDR391C	1.19702	4.77455	173.453	7.78393e-11						YALI1_C05756g	-1.02444	1.35461	19.1585	0.000815263	0
YIR027C	1.19908	4.65087	165.265	1.16693e-10						YALI1_E12962g	-1.02454	4.96971	159.51	1.70416e-08	YALI0_E10285g
YCL069W	1.1998	2.3559	61.5258	2.71277e-07						YALI1_A03757g	-1.02798	7.07203	70.2126	1.73485e-06	YALI0_A03509g
YCR010C	1.20016	3.87618	93.2297	1.19761e-08						YALI1_C24526g	-1.02837	5.03983	193.039	5.55565e-09	YALI0_C17193g
YGL059W	1.2013	6.69371	202.234	7.78656e-11						YALI1_F15745g	-1.03036	6.77206	166.942	1.30573e-08	YALI0_F11891g
YOR380W	1.20194	5.3277	301.092	6.87709e-13						YALI1_B16687g	-1.03048	5.55182	192.425	5.66123e-09	YALI0_B12628g
YJL059W	1.20343	4.92254	204.587	1.92818e-11						YALI1_B28268g	-1.0312	6.25136	218.114	2.69353e-09	YALI0_B21626g
YKL049C	1.20399	6.68181	242.036	6.06432e-12						YALI1_A20398g	-1.03257	7.27541	178.435	8.83367e-09	YALI0_A19448g
YJR004C	1.20404	6.99723	546.236	3.53049e-15						YALI1_F23399g	-1.0329	6.31089	160.123	1.66636e-08	YALI0_F17600g
YOR378W	1.20642	5.00879	229.526	7.21367e-12						YALI1_E15889g	-1.0333	6.40039	110.957	1.3785e-07	YALI0_E12969g
YKR102W	1.20828	5.76865	287.322	1.03434e-12						YALI1_F21315g	-1.03424	6.51433	249.722	1.20126e-09	YALI0_F15829g
YMR284W	1.20843	6.11093	71.4424	2.27918e-06						YALI1_F24151g	-1.0355	4.78836	85.2653	6.01956e-07	YALI0_F18194g
YDL246C	1.20913	5.07547	312.555	4.96121e-13						YALI1_A03837g	-1.03628	9.01095	86.3772	5.60406e-07	YALI0_A03597g
YOR179C	1.2098	3.9919	103.577	5.24391e-09						YALI1_B22015g	-1.03678	6.74561	266.982	8.04758e-10	YALI0_B16896g
YOR386W	1.21042	5.70381	258.201	2.6153e-12						YALI1_E02007g	-1.03708	9.77765	122.967	7.67483e-08	YALI0_E01452g
YLR118C	1.21113	5.4997	231.349	6.73987e-12						YALI1_E04790g	-1.03791	6.34323	133.89	4.7071e-08	YALI0_E03982g
YPL092W	1.21145	5.85601	252.088	3.2172e-12						YALI1_C09552g	-1.03849	5.33727	156.776	1.88501e-08	YALI0_C07172g
YLL025W	1.21149	2.72089	49.3381	1.2798e-06						YALI1_F06351g	-1.03972	6.13993	144.202	3.06518e-08	YALI0_F04169g
YJR039W	1.21324	5.74857	382.828	8.33992e-14						YALI1_B27320g	-1.03973	10.2623	122.377	7.88909e-08	YALI0_B20922g
YGL128C	1.21495	6.3877	303.526	6.41013e-13						YALI1_D19110g	-1.04029	5.03854	41.8781	2.49794e-05	YALI0_D15620g
YOR009W	1.21597	5.05368	132.668	7.16746e-10						YALI1_E32445g	-1.0403	5.04827	128.304	6.01534e-08	YALI0_E27533g
YER051W	1.21651	5.80423	216.909	1.17086e-11						YALI1_B08094g	-1.04042	6.67417	192.91	5.57775e-09	YALI0_B05962g
YJL036W	1.21743	7.37163	488.243	9.62429e-15						YALI1_F30703g	-1.04103	5.971	202.756	4.15481e-09	YALI0_F23441g
YAR071W	1.21744	5.52692	237.336	5.41091e-12						YALI1_F30641g	-1.04145	6.37023	222.272	2.40723e-09	YALI0_F23375g
YLR213C	1.21915	3.80998	121.909	1.42481e-09						YALI1_B14441g	-1.04222	7.91582	178.749	8.74286e-09	YALI0_B10780g
YOR072W	1.22038	2.70948	80.5311	3.69375e-08						YALI1_C15297g	-1.04225	5.53678	145.288	2.93471e-08	YALI0_C10901g
YEL076C-A	1.22112	1.01264	12.1181	0.00289109						YALI1_E03320g	-1.04421	7.15886	242.831	1.42016e-09	YALI0_E02706g
YJR159W	1.22192	5.0853	320.14	4.02186e-13						YALI1_B06745g	-1.04498	7.07615	142.829	3.23996e-08	YALI0_B04862g
YLR010C	1.22411	2.92062	58.4362	3.9242e-07						YALI1_E14350g	-1.04662	8.69348	130.918	5.35671e-08	YALI0_E11517g
YOL110W	1.22428	6.70438	278.99	1.33617e-12						YALI1_C02402g	-1.04687	7.18726	148.196	2.61579e-08	YALI0_C01738g
YPL201C	1.22565	2.09981	40.7719	4.56577e-06						YALI1_E16556g	-1.04716	9.74599	94.246	3.45367e-07	YALI0_E13574g
YGL191W	1.22566	7.97615	644.163	8.03928e-16						YALI1_E25995g	-1.04722	3.73121	55.9805	5.75016e-06	YALI0_E22000g
YNL286W	1.22956	6.96654	157.133	2.40853e-09						YALI1_E19557g	-1.04722	9.61105	98.9898	2.62411e-07	YALI0_E16346g
YPL147W	1.2299	5.73041	321.019	3.92644e-13						YALI1_C24419g	-1.04748	4.62379	79.648	8.75295e-07	YALI0_C17039g
YDR178W	1.23133	6.98399	160.501	2.0551e-09						YALI1_C02391g	-1.04985	5.98911	63.2328	3.03431e-06	YALI0_C01716g
YGR141W	1.23453	7.69572	454.896	1.80731e-14						YALI1_F34928g	-1.04986	6.10248	216.24	2.83531e-09	YALI0_F27533g
YOR163W	1.23526	6.96071	339.332	2.41336e-13						YALI1_F22836g	-1.05008	5.6197	199.979	4.50841e-09	YALI0_F17006g
YNL333W	1.23609	5.56693	383.849	8.14586e-14						YALI1_C06328g	-1.05044	6.68486	139.122	3.77252e-08	YALI0_C04818g
YGL134W	1.23844	6.24036	492.848	8.85129e-15						YALI1_B21070g	-1.05064	7.34505	163.386	1.48104e-08	YALI0_B16104g
YKR005C	1.23854	4.51326	203.683	2.00223e-11						YALI1_D23995g	-1.05189	7.18442	185.573	7.01205e-09	YALI0_D18920g
YOL044W	1.23858	5.14214	227.045	7.91855e-12						YALI1_A04742g	-1.05217	7.21473	235.052	1.72503e-09	YALI0_A04609g
YOR023C	1.23912	8.74329	317.842	4.28377e-13						YALI1_B30214g	-1.0532	7.12399	403.175	6.6522e-11	YALI0_B23342g
YKL095W	1.23936	5.94625	451.887	1.91724e-14						YALI1_F13579g	-1.05415	5.86224	96.8741	2.96171e-07	YALI0_F10032g
YPL018W	1.23975	6.33192	573.718	2.27439e-15						YALI1_F38820g	-1.05525	8.25003	428.983	4.55794e-11	YALI0_F31119g
YMR137C	1.24049	6.03809	274.251	1.5506e-12						YALI1_D26263g	-1.05711	10.4458	136.826	4.15338e-08	YALI0_D20680g
YPL076W	1.24307	4.80892	148.383	2.8573e-10						YALI1_B12874g	-1.05751	4.41542	111.691	1.32792e-07	YALI0_B09581g
YPR037C	1.24559	6.25935	357.635	1.52031e-13						YALI1_D01431g	-1.05791	6.39267	165.764	1.36097e-08	YALI0_D01265g
YPL024W	1.24583	7.03846	386.637	7.64139e-14						YALI1_C02160g	-1.05851	4.0629	51.9777	8.43373e-06	0
YPR154W	1.24942	7.28031	208.042	9.46776e-11						YALI1_B08493g	-1.05913	6.18761	99.8258	2.50317e-07	YALI0_B06413g
YPR145C-A	1.25122	4.46687	110.046	3.2413e-09						YALI1_E17699g	-1.05956	5.91121	223.591	2.32391e-09	YALI0_E14729g
YPL213W	1.25185	6.55748	444.279	2.22965e-14						YALI1_B17155g	-1.0603	3.62971	33.2945	7.50081e-05	YALI0_B12980g
YBL015W	1.2519	6.71874	210.955	7.15126e-11						YALI1_D04186g	-1.06323	6.58442	331.703	2.17478e-10	YALI0_D03267g
YBR230W-A	1.25411	4.88739	177.702	6.35157e-11						YALI1_E40785g	-1.06355	5.81788	95.9124	3.13167e-07	YALI0_E34397g
YKL197C	1.25545	6.80636	452.804	1.88297e-14						YALI1_B05483g	-1.0636	5.33604	131.763	5.16203e-08	YALI0_B04092g
YGR110W	1.2564	6.06535	261.655	2.33116e-12						YALI1_F08284g	-1.06382	9.30276	200.665	4.41783e-09	YALI0_F05544g
YDR436W	1.25734	7.12037	486.112	1.00072e-14						YALI1_E32842g	-1.06391	9.7389	331.56	2.18047e-10	YALI0_E27830g
YGL087C	1.25749	7.63797	417.443	3.87654e-14						YALI1_F28453g	-1.06535	5.22051	142.516	3.28138e-08	YALI0_F21483g
YNL034W	1.25782	2.19127	43.6504	2.91903e-06						YALI1_F22883g	-1.06581	3.18005	72.6398	1.44436e-06	YALI0_F17116g
YOR005C	1.25831	6.28178	237.973	6.50692e-12						YALI1_A13100g	-1.06623	6.9616	296.303	4.29978e-10	YALI0_A13101g
YOL155C	1.25845	8.59505	452.117	1.90857e-14						YALI1_C31989g	-1.06662	7.25863	207.897	3.58157e-09	YALI0_C23166g
YDR530C	1.25936	5.62741	299.323	7.24011e-13						YALI1_F28590g	-1.06672	4.86842	161.421	1.58964e-08	YALI0_F21659g
YFL059W	1.2619	5.542	422.223	3.5042e-14						YALI1_F08635g	-1.06675	9.14701	47.372	1.35193e-05	YALI0_F05803g
YBL029W	1.26317	6.42828	421.084	3.58917e-14						YALI1_F27237g	-1.06708	7.14806	356.577	1.40325e-10	YALI0_F20526g
YLR423C	1.26519	4.63374	141.959	4.11578e-10						YALI1_C05125g	-1.068	7.08756	265.659	8.29112e-10	YALI0_C03850g
YDR330W	1.26608	7.51638	661.735	6.31044e-16						YALI1_E03623g	-1.06813	8.06254	102.039	2.21302e-07	YALI0_E03058g
YGL035C	1.26641	7.79812	430.212	2.96725e-14						YALI1_C17988g	-1.0689	5.87072	260.291	9.37115e-10	YALI0_C12859g
YMR254C	1.26844	2.2802	70.9037	9.61006e-08						YALI1_E00318g	-1.06963	6.54838	231.281	1.89982e-09	0
YOR245C	1.26968	6.80668	297.667	7.59925e-13						YALI1_B24901g	-1.07067	6.35223	239.011	1.56129e-09	YALI0_B19008g
YJL068C	1.27033	7.56423	442.16	2.3264e-14						YALI1_F37742g	-1.07225	4.46853	54.5274	6.59012e-06	YALI0_F30173g
YGL047W	1.2704	5.45338	163.37	1.52573e-10						YALI1_B29867g	-1.07263	6.41348	187.789	6.53788e-09	YALI0_B22902g
YDR329C	1.27047	7.44773	532.938	4.40157e-15						YALI1_A04533g	-1.07344	4.70452	142.816	3.24162e-08	YALI0_A04323g
YNL125C	1.27087	6.42291	359.129	1.46549e-13						YALI1_F39159g	-1.07466	5.82526	130.975	5.34339e-08	YALI0_F31515g
YDL027C	1.27348	6.44016	313.504	4.83123e-13						YALI1_B29243g	-1.07527	6.11314	291.16	4.77822e-10	YALI0_B22440g
YKL171W	1.27411	7.40052	492.365	8.92901e-15						YALI1_B28215g	-1.076	6.01297	185.135	7.11023e-09	YALI0_B21604g
YOL016C	1.27518	7.85832	553.577	3.13276e-15						YALI1_D22237g	-1.07688	7.17717	250.669	1.17437e-09	YALI0_D17930g
YOL055C	1.27663	5.71695	418.689	3.77541e-14						YALI1_C24460g	-1.07733	6.84465	134.901	4.50723e-08	YALI0_C17083g
YNL165W	1.27685	6.18714	345.908	2.03869e-13						YALI1_E05145g	-1.07751	5.10848	107.242	1.67171e-07	YALI0_E04268g
YOR273C	1.27819	8.75754	384.317	8.05869e-14						YALI1_D23653g	-1.0777	6.17848	62.4023	3.25422e-06	YALI0_D18744g
YDL091C	1.27925	6.99084	617.219	1.18037e-15						YALI1_D17482g	-1.07814	5.44807	169.917	1.1773e-08	YALI0_D14322g
YOR343C	1.28071	2.16015	59.0298	3.65129e-07						YALI1_F21482g	-1.07835	7.96225	97.5973	2.84095e-07	YALI0_F16005g
YLR457C	1.28106	5.81894	307.171	5.77516e-13						YALI1_F21989g	-1.07836	7.30841	154.928	2.01998e-08	YALI0_F16489g
YJL105W	1.28753	4.76027	193.423	3.10521e-11						YALI1_E39378g	-1.08213	5.01071	92.743	3.77745e-07	YALI0_E33231g
YHL024W	1.28846	6.53844	402.919	5.30519e-14						YALI1_F33925g	-1.08222	6.65952	357.224	1.38792e-10	YALI0_F26499g
YJL048C	1.29049	8.55504	289.219	9.7674e-13						YALI1_A01628g	-1.08241	5.61521	162.447	1.53183e-08	YALI0_A01155g
YDR005C	1.29221	6.94309	358.119	1.50232e-13						YALI1_E11255g	-1.08262	7.37737	205.432	3.84419e-09	YALI0_E09108g
YNL331C	1.2957	5.67786	371.357	1.09094e-13						YALI1_C32184g	-1.08268	9.20132	307.235	3.45578e-10	YALI0_C23364g
YFL044C	1.29717	7.71352	469.285	1.36978e-14						YALI1_C16932g	-1.08284	6.05823	154.012	2.09095e-08	YALI0_C12056g
YIL166C	1.29753	4.75486	239.148	5.0681e-12						YALI1_D12493g	-1.08296	6.59458	385.578	8.72749e-11	YALI0_D09867g
YLR281C	1.29802	4.92465	322.475	3.77382e-13						YALI1_D09000g	-1.08326	7.06507	251.386	1.15445e-09	YALI0_D07018g
YDR273W	1.29837	4.34639	153.328	2.17816e-10						YALI1_D13238g	-1.08353	7.23795	193.283	5.51436e-09	YALI0_D10593g
YPR014C	1.29875	2.1298	38.8781	6.20449e-06						YALI1_A02096g	-1.08355	3.41685	46.5862	1.47068e-05	YALI0_A01760g
YDR106W	1.29968	3.33311	57.3432	4.48803e-07						YALI1_E16701g	-1.08473	4.82753	186.073	6.90166e-09	YALI0_E13684g
YHR215W	1.30158	5.63719	312.015	5.03676e-13						YALI1_F31439g	-1.08478	5.73755	212.203	3.1713e-09	YALI0_F24013g
YOR192C	1.30331	4.15538	136.682	5.61698e-10						YALI1_C03914g	-1.08502	6.76479	182.062	7.84732e-09	YALI0_C02849g
YML030W	1.30621	7.91355	294.405	1.14095e-12						YALI1_F12535g	-1.08518	6.09338	208.917	3.4791e-09	YALI0_F08965g
YDL234C	1.30725	7.52681	333.363	2.8203e-13						YALI1_D12135g	-1.08522	10.499	37.1819	4.44992e-05	0
YOR382W	1.30817	5.89213	86.3359	6.18821e-07						YALI1_D26666g	-1.08541	4.13377	52.4812	8.02652e-06	YALI0_D21076g
YPL164C	1.30859	6.10273	412.8	4.28058e-14						YALI1_F21583g	-1.08608	8.35153	355.263	1.43503e-10	YALI0_F16115g
YNL240C	1.30963	6.97462	497.883	8.08382e-15						YALI1_F07881g	-1.08624	5.36861	125.302	6.89068e-08	YALI0_F05258g
YKR105C	1.31164	4.97816	291.939	9.00224e-13						YALI1_A18062g	-1.08661	5.15431	82.9527	7.00367e-07	YALI0_A17875g
YLR267W	1.31313	4.91486	235.07	5.8762e-12						YALI1_D09285g	-1.0868	1.07831	10.9559	0.00589981	0
YBL112C	1.31431	1.98436	18.1176	0.00067679						YALI1_B01084g	-1.08771	7.02719	351.437	1.53243e-10	YALI0_B00726g
YNL116W	1.31612	6.78286	408.922	4.65397e-14						YALI1_E03904g	-1.08775	5.02507	175.446	9.75585e-09	YALI0_E03234g
YGL010W	1.31961	5.31824	184.475	4.63468e-11						YALI1_E13579g	-1.08794	5.17553	168.176	1.25055e-08	YALI0_E10681g
YOR292C	1.32103	5.47047	295.41	8.12075e-13						YALI1_F10110g	-1.08863	4.90624	54.9446	6.3352e-06	YALI0_F06820g
YLR258W	1.32272	7.1113	613.144	1.25274e-15						YALI1_C32850g	-1.0889	10.207	227.232	2.11077e-09	0
YKR018C	1.32289	8.42771	722.097	2.87394e-16						YALI1_C30187g	-1.08962	6.90193	272.44	7.12661e-10	YALI0_C21868g
YOR230W	1.32302	9.43631	461.761	1.5818e-14						YALI1_C25032g	-1.09045	5.45803	95.8129	3.14989e-07	YALI0_C17853g
YAR023C	1.32308	2.67667	63.082	2.26474e-07						YALI1_D10858g	-1.09218	6.98945	354.745	1.4478e-10	YALI0_D08448g
YKL198C	1.32342	6.88078	205.051	1.75834e-10						YALI1_B10231g	-1.09218	8.75374	202.795	4.15003e-09	YALI0_B07755g
YOR227W	1.32502	7.90716	631.244	9.64558e-16						YALI1_E11289g	-1.09302	5.37201	53.6963	7.13427e-06	YALI0_E09130g
YLR125W	1.32536	2.51511	72.2434	8.36172e-08						YALI1_D13916g	-1.09303	6.0063	126.091	6.64722e-08	YALI0_D11088g
YKR017C	1.32741	6.02348	440.361	2.41226e-14						YALI1_D09404g	-1.09376	5.47236	134.54	4.57744e-08	YALI0_D07348g
YAL037W	1.32883	5.10591	272.303	1.64964e-12						YALI1_A06169g	-1.0938	4.87841	116.733	1.03305e-07	YALI0_A06523g
YPR201W	1.32992	4.3426	198.996	2.44038e-11						YALI1_D36122g	-1.09412	6.84886	173.696	1.03475e-08	0
YIL125W	1.33119	8.53582	482.61	1.06735e-14						YALI1_C31918g	-1.09446	5.61985	174.535	1.0059e-08	YALI0_C23122g
YFR026C	1.33152	4.3917	207.523	1.70791e-11						YALI1_F22376g	-1.09469	6.61144	159.598	1.69868e-08	YALI0_F16731g
YER182W	1.3374	7.65326	557.573	2.93729e-15						YALI1_B11083g	-1.09484	8.39097	290.835	4.81052e-10	YALI0_B08250g
YOR054C	1.34141	7.48798	369.767	1.13303e-13						YALI1_A00102g	-1.09673	10.9861	84.3443	6.39092e-07	YALI0_A00132g
YDR475C	1.3415	7.07192	567.753	2.49777e-15						YALI1_F22241g	-1.09755	7.05698	348.267	1.61896e-10	YALI0_F16665g
YGL166W	1.3422	6.75019	526.287	4.92474e-15						YALI1_D09534g	-1.09805	5.77478	194.026	5.39073e-09	YALI0_D07458g
YIL007C	1.34227	5.88149	474.353	1.2448e-14						YALI1_C27109g	-1.09819	6.17695	200.524	4.43629e-09	YALI0_C19778g
YBR005W	1.34287	6.1028	397.092	6.03523e-14						YALI1_F11787g	-1.09977	8.13129	70.0498	1.75665e-06	YALI0_F08393g
YDL115C	1.34288	7.49845	581.235	2.02383e-15						YALI1_D12723g	-1.10036	2.35728	25.9761	0.000230032	YALI0_D10043g
YDR085C	1.3435	6.70031	246.45	1.25935e-11						YALI1_D10623g	-1.10055	6.80609	139.674	3.68719e-08	YALI0_D08294g
YPR195C	1.34367	2.55557	44.0695	2.73981e-06						YALI1_F13220g	-1.10166	8.54029	198.021	4.77871e-09	YALI0_F09669g
YML004C	1.34715	8.26729	631.911	9.55445e-16						YALI1_F13039g	-1.10206	4.71439	30.6781	0.000109445	YALI0_F09449g
YIL046W	1.34925	8.40142	662.602	6.2365e-16						YALI1_F27812g	-1.10257	4.40339	122.582	7.81404e-08	YALI0_F20944g
YDR202C	1.35029	6.35225	499.378	7.87042e-15						YALI1_A05884g	-1.1026	5.284	138.105	3.93606e-08	YALI0_A06061g
YPL278C	1.35275	1.10578	29.6085	3.29642e-05						YALI1_C27713g	-1.10345	6.17878	206.833	3.69229e-09	YALI0_C19778g:2
YPL060W	1.35311	4.6159	118.992	1.73233e-09						YALI1_C25598g	-1.10399	6.34985	41.5159	2.60687e-05	YALI0_C18425g
YPL113C	1.35623	4.85665	336.851	2.574e-13						YALI1_E34269g	-1.10403	6.77626	145.741	2.88217e-08	YALI0_E28963g
YCL067C	1.35861	5.24165	264.181	2.14503e-12						YALI1_E19458g	-1.1041	5.2344	196.825	4.953e-09	YALI0_E16258g
YGL185C	1.3599	6.67747	464.057	1.51347e-14						YALI1_D14639g	-1.1044	8.52681	20.5819	0.000612196	YALI0_D11814g
YHR007C-A	1.3616	2.66217	114.181	2.41355e-09						YALI1_F37068g	-1.10455	6.78701	397.573	7.24362e-11	YALI0_F29491g
YHL010C	1.36736	6.12197	356.827	1.55092e-13						YALI1_F11781g	-1.10603	7.34846	108.494	1.56553e-07	YALI0_F08371g
YGR258C	1.36811	6.75671	761.499	1.77922e-16						YALI1_A20902g	-1.10622	7.06866	351.876	1.52088e-10	YALI0_A19822g
YER189W	1.36824	3.02822	125.213	1.14742e-09						YALI1_C12282g	-1.10639	6.40001	221.957	2.42768e-09	YALI0_C08960g
YOR258W	1.36968	4.04002	182.49	5.07764e-11						YALI1_F19047g	-1.10661	5.73413	154.321	2.06669e-08	YALI0_F14179g
YNR034W	1.37015	5.62707	355.324	1.60964e-13						YALI1_D01298g	-1.10787	6.86024	260.8	9.26194e-10	YALI0_D01133g
YGR250C	1.37133	8.28332	464.651	1.49633e-14						YALI1_C17524g	-1.10883	3.06659	51.8636	8.52933e-06	0
YKL067W	1.37345	8.31505	533.087	4.39058e-15						YALI1_E32816g	-1.1097	9.03897	226.83	2.13315e-09	YALI0_E27808g
YDR276C	1.37382	7.8293	527.759	4.80328e-15						YALI1_D29481g	-1.10997	8.76097	278.528	6.24014e-10	YALI0_D22891g
YNL173C	1.37636	7.76541	536.341	4.15798e-15						YALI1_F38056g	-1.11034	1.69695	15.4615	0.0018388	0
YCR039C	1.37695	4.34694	203.685	2.0021e-11						YALI1_B28025g	-1.11088	7.84952	72.3343	1.47763e-06	YALI0_B21527g
YDR406W	1.37939	7.53348	208.392	3.30725e-10						YALI1_B18845g	-1.11174	6.666	215.504	2.89335e-09	YALI0_B14289g
YDL168W	1.38079	8.24806	592.332	1.70804e-15						YALI1_A02775g	-1.11228	8.88542	160.162	1.66399e-08	YALI0_A02310g
YHR195W	1.38106	6.54005	514.669	6.01209e-15						YALI1_C11970g	-1.11365	4.46759	90.3598	4.36591e-07	YALI0_C08767g
YDR031W	1.38127	4.17262	120.84	1.52985e-09						YALI1_B19576g	-1.11447	5.53121	30.4786	0.000112753	YALI0_B14927g
YMR311C	1.3817	9.09501	410.313	4.516e-14						YALI1_C28997g	-1.11467	5.59241	152.411	2.22217e-08	YALI0_C20955g
YMR148W	1.38214	6.22445	328.108	3.2422e-13						YALI1_D32424g	-1.11509	6.59173	141.55	3.4132e-08	YALI0_D24497g
YOL111C	1.38255	7.16098	397.446	5.98792e-14						YALI1_C19510g	-1.11558	5.0141	140.138	3.6171e-08	YALI0_C13882g
YLR362W	1.38448	7.12624	674.024	5.34709e-16						YALI1_D30570g	-1.11676	5.45398	165.278	1.38459e-08	YALI0_D23639g
YDL216C	1.38541	5.67103	278.439	1.35934e-12						YALI1_E04091g	-1.11727	8.34292	398.77	7.11231e-11	YALI0_E03432g
YDR231C	1.38626	6.38847	416.64	3.94325e-14						YALI1_B05646g	-1.11788	9.15547	33.6942	7.09407e-05	YALI0_B04224g
YPL167C	1.38736	5.2267	204.677	1.92098e-11						YALI1_D26438g	-1.11806	5.98432	142.168	3.32812e-08	YALI0_D20834g
YER041W	1.39147	6.13399	454.463	1.8227e-14						YALI1_B10635g	-1.11821	9.53553	240.411	1.50775e-09	YALI0_B08140g
YDR516C	1.39367	7.89233	667.799	5.81298e-16						YALI1_D27884g	-1.12229	5.90352	48.3407	1.22052e-05	YALI0_D22088g
YIL072W	1.39812	3.83935	113.55	2.52303e-09						YALI1_C12121g	-1.12427	5.30925	113.991	1.18272e-07	YALI0_C08855g
YNL234W	1.39913	5.64556	426.955	3.17425e-14						YALI1_F31070g	-1.1254	5.55263	135.356	4.42062e-08	YALI0_F23661g
YPL189W	1.39977	3.67196	135.375	6.07668e-10						YALI1_C09195g	-1.12634	2.23423	26.5639	0.000208584	0
YGL104C	1.40152	5.21023	225.201	8.49223e-12						YALI1_D20164g	-1.1268	6.92742	256.461	1.02419e-09	YALI0_D16313g
YGR044C	1.40595	7.97872	637.505	8.82664e-16						YALI1_C09977g	-1.12985	2.51238	29.5015	0.000130728	YALI0_C07546g
YPL271W	1.4089	7.83617	528.828	4.71711e-15						YALI1_B11934g	-1.13005	9.22295	223.91	2.30431e-09	YALI0_B08866g
YIL150C	1.40938	4.45933	232.164	6.53939e-12						YALI1_E36847g	-1.1309	6.55665	156.268	1.92106e-08	YALI0_E31288g
YDR343C	1.41002	7.32744	377.965	9.33677e-14						YALI1_F18081g	-1.13156	6.90645	349.006	1.5983e-10	YALI0_F13519g
YMR201C	1.41142	6.82286	677.914	5.07709e-16						YALI1_B20009g	-1.133	7.06273	148.723	2.56234e-08	YALI0_B15180g
YIR042C	1.4133	5.71717	243.878	4.28122e-12						YALI1_A10907g	-1.133	5.07559	57.9671	4.79475e-06	YALI0_A10813g
YBL086C	1.41362	7.47859	783.785	1.37107e-16						YALI1_D04789g	-1.13341	4.44776	74.6398	1.24682e-06	YALI0_D03784g
YGR247W	1.41366	5.53833	386.956	7.58588e-14						YALI1_F14374g	-1.13429	5.86073	191.92	5.74992e-09	YALI0_F10725g
YJR050W	1.41675	5.22468	193.386	3.11027e-11						YALI1_D24719g	-1.13434	4.6559	33.594	7.19359e-05	0
YNL237W	1.4172	6.50067	642.675	8.20823e-16						YALI1_A13649g	-1.13451	8.61775	256.934	1.01294e-09	YALI0_A13585g
YKR093W	1.42195	5.55637	294.467	8.3504e-13						YALI1_E06068g	-1.13501	6.30713	194.603	5.29697e-09	YALI0_E05225g
YIL017C	1.42378	6.30822	541.834	3.79566e-15						YALI1_D04901g	-1.13599	5.46795	72.3019	1.4812e-06	YALI0_D03916g
YAL028W	1.42528	4.68185	176.047	6.87166e-11						YALI1_D04556g	-1.13605	5.45119	156.37	1.91376e-08	YALI0_D03597g
YOR228C	1.42535	4.72016	291.52	9.11572e-13						YALI1_C20452g	-1.13678	5.82965	176.676	9.36363e-09	YALI0_C14718g
YDR003W-A	1.42536	3.07863	86.2408	2.18831e-08						YALI1_B21628g	-1.13719	5.99068	42.7438	2.25831e-05	YALI0_B16610g
YNL204C	1.42587	4.30569	217.229	1.15616e-11						YALI1_C18750g	-1.13999	5.49668	98.3937	2.71449e-07	YALI0_C13442g
YDR096W	1.42842	7.2887	789.481	1.28422e-16						YALI1_E40394g	-1.14025	5.47827	87.4429	5.23676e-07	YALI0_E34045g
YOR034C	1.42992	6.06861	556.998	2.9646e-15						YALI1_B01428g	-1.14279	7.42872	95.0113	3.30125e-07	YALI0_B00836g
YPL277C	1.43043	3.76399	140.909	4.37481e-10						YALI1_A08759g	-1.14281	4.0174	24.5701	0.000292595	0
YML098W	1.43053	6.64977	663.005	6.20242e-16						YALI1_E39333g	-1.14446	4.94221	62.9566	3.10547e-06	YALI0_E33187g
YOL082W	1.4311	7.37187	463.975	1.51588e-14						YALI1_C19005g	-1.14452	6.61558	211.297	3.25287e-09	YALI0_C13706g
YFR022W	1.4324	5.94972	444.862	2.2038e-14						YALI1_E24201g	-1.14471	9.16319	341.336	1.82869e-10	YALI0_E20405g
YGL158W	1.43277	2.6107	57.3095	4.50679e-07						YALI1_F25164g	-1.14524	5.8653	210.876	3.29164e-09	YALI0_F18876g
YHL008C	1.43441	3.52437	144.969	3.46269e-10						YALI1_F35907g	-1.14543	4.80974	47.9131	1.27661e-05	YALI0_F28215g
YHR016C	1.43543	7.27966	681.473	4.84323e-16						YALI1_F32232g	-1.14549	7.13161	493.221	1.94327e-11	YALI0_F24893g
YBL001C	1.43699	6.94678	428.994	3.04286e-14						YALI1_A14287g	-1.1465	7.50607	267.761	7.90792e-10	YALI0_A14498g
YPR005C	1.43941	7.24174	421.215	3.57926e-14						YALI1_F08944g	-1.1482	6.36252	321.449	2.62969e-10	YALI0_F06028g
YGR133W	1.44312	5.86076	453.645	1.85214e-14						YALI1_C10232g	-1.14936	6.21372	164.803	1.40811e-08	YALI0_C07678g
YLR122C	1.44401	3.05634	96.8892	8.86682e-09						YALI1_F07318g	-1.14975	6.71559	80.1121	8.47901e-07	YALI0_F04708g
YPL248C	1.4443	6.17937	485.489	1.01223e-14						YALI1_E22576g	-1.15067	5.9592	138.931	3.8027e-08	YALI0_E18832g
YLR326W	1.44467	7.3324	678.641	5.02832e-16						YALI1_C18162g	-1.15128	5.06643	225.22	2.22562e-09	YALI0_C13002g
YCR096C	1.44501	4.98978	285.379	1.09729e-12						YALI1_E01033g	-1.15136	5.7456	126.588	6.49891e-08	YALI0_E00660g
YEL020C	1.4462	6.49619	641.415	8.35439e-16						YALI1_C24891g	-1.15258	6.15048	44.12	1.93016e-05	YALI0_C17567g
YDR342C	1.44696	7.52876	401.488	5.47493e-14						YALI1_D10067g	-1.15645	6.40151	244.403	1.36642e-09	YALI0_D07810g
YKL148C	1.44859	8.04337	548.261	3.41544e-15						YALI1_D08971g	-1.15692	6.40868	321.045	2.64972e-10	YALI0_D06996g
YNL208W	1.44946	9.47832	397.662	5.95914e-14						YALI1_E04672g	-1.15748	6.1711	71.5187	1.57089e-06	YALI0_E03872g
YLL066W-B	1.4503	1.38906	50.2358	1.13096e-06						YALI1_B15852g	-1.15918	5.80121	198.012	4.78003e-09	YALI0_B11968g
YJL155C	1.45087	6.24445	397.511	5.97917e-14						YALI1_E06178g	-1.16074	4.86828	74.5204	1.25769e-06	YALI0_E05335g
YLR173W	1.45094	6.6744	654.097	7.00533e-16						YALI1_B21798g	-1.16176	6.44035	329.994	2.24382e-10	YALI0_B16742g
YIL042C	1.45511	6.64512	529.18	4.68917e-15						YALI1_E19883g	-1.16213	4.65854	167.017	1.30227e-08	YALI0_E16687g
YPL015C	1.45572	7.62582	471.544	1.31245e-14						YALI1_E17243g	-1.1624	9.88824	95.8112	3.1502e-07	YALI0_E14212g
YGL196W	1.4573	7.1881	682.041	4.80702e-16						YALI1_F12138g	-1.16294	8.06265	210.012	3.37282e-09	YALI0_F08701g
YDL049C	1.45806	5.42848	294.183	8.42091e-13						YALI1_F35822g	-1.16331	3.53681	56.7358	5.36297e-06	YALI0_F28149g
YMR306W	1.46149	5.81867	458.107	1.69768e-14						YALI1_D04055g	-1.16332	6.83366	335.58	2.02708e-10	YALI0_D03179g
YOR152C	1.46304	4.72215	215.289	1.24832e-11						YALI1_D08285g	-1.16343	5.92122	187.397	6.61904e-09	YALI0_D06457g
YAL049C	1.46434	7.40702	766.89	1.6694e-16						YALI1_F10900g	-1.16392	5.91069	231.696	1.8796e-09	YALI0_F07557g
YMR262W	1.46517	6.05333	573.785	2.272e-15						YALI1_C21664g	-1.16445	5.6376	276.041	6.58583e-10	YALI0_C15345g
YDR523C	1.46545	2.23218	57.3841	4.46537e-07						YALI1_C28263g	-1.1645	5.81125	95.3891	3.22888e-07	YALI0_C20251g
YKL103C	1.46684	7.55752	511.876	6.31157e-15						YALI1_D05440g	-1.16555	6.87665	108.898	1.53292e-07	YALI0_D04378g
YLR246W	1.46793	5.93438	356.751	1.55381e-13						YALI1_E17574g	-1.16677	7.83456	291.651	4.72999e-10	YALI0_E14597g
YJR085C	1.46852	7.09845	496.604	8.27145e-15						YALI1_C09200g	-1.16856	7.34453	329.46	2.26593e-10	YALI0_C06864g
YER185W	1.47269	3.35171	141.335	4.26759e-10						YALI1_F22794g	-1.16978	6.41251	214.578	2.9684e-09	YALI0_F16984g
YFR008W	1.47309	4.00133	147.691	2.96994e-10						YALI1_B04200g	-1.16997	6.98984	193.435	5.48886e-09	YALI0_B02750g
YIL033C	1.47473	9.25351	674.344	5.32434e-16						YALI1_A18036g	-1.17	5.83553	82.1283	7.39878e-07	YALI0_A17853g
YPL109C	1.4749	5.64263	323.574	3.66287e-13						YALI1_E02377g	-1.17006	6.91411	173.734	1.03344e-08	YALI0_E01870g
YOR007C	1.47543	10.3799	719.361	2.97403e-16						YALI1_E29611g	-1.17053	5.35567	83.2138	6.88369e-07	YALI0_E24783g
YDR111C	1.47654	5.46298	443.83	2.24976e-14						YALI1_F04110g	-1.17084	9.11973	271.473	7.28045e-10	YALI0_F02893g
YGR019W	1.47865	7.17489	449.307	2.01737e-14						YALI1_F39106g	-1.17131	5.70262	71.2053	1.60853e-06	YALI0_F31449g
YER115C	1.48423	4.55913	255.857	2.83e-12						YALI1_E40097g	-1.17196	6.27088	179.004	8.66985e-09	YALI0_E33825g
YLL057C	1.48457	4.68194	192.294	3.26307e-11						YALI1_F13691g	-1.17213	7.08083	47.686	1.3076e-05	YALI0_F10131g
YIR025W	1.48528	5.90994	469.006	1.37707e-14						YALI1_B13800g	-1.1726	5.35378	187.124	6.67619e-09	YALI0_B10219g
YBL039W-B	1.4855	2.3817	53.0743	7.73171e-07						YALI1_C29648g	-1.17336	8.89003	215.101	2.92572e-09	YALI0_C21494g
YNL130C-A	1.48571	2.30993	81.8925	3.25142e-08						YALI1_C14725g	-1.17484	2.54148	35.6106	5.46678e-05	0
YOR358W	1.48937	6.84536	450.737	1.96115e-14						YALI1_E05390g	-1.17531	6.46105	302.184	3.81925e-10	YALI0_E04444g
YBR062C	1.49097	6.11023	290.65	1.45945e-12						YALI1_B07366g	-1.17574	8.16885	158.008	1.80087e-08	YALI0_B05368g
YNL063W	1.49474	5.5998	553.313	3.14618e-15						YALI1_E16451g	-1.17591	8.36246	129.333	5.74535e-08	YALI0_E13486g
YPR172W	1.50539	6.71108	808.818	1.03189e-16						YALI1_E02616g	-1.17685	7.91141	406.818	6.29767e-11	YALI0_E02090g
YOL157C	1.50755	4.97644	424.788	3.32087e-14						YALI1_F32305g	-1.17771	10.2912	75.0186	1.21304e-06	YALI0_F24959g
YOL065C	1.50899	5.33307	406.791	4.87437e-14						YALI1_D33820g	-1.17776	5.6558	113.582	1.20712e-07	YALI0_D25498g
YGR102C	1.50999	6.64337	703.611	3.63104e-16						YALI1_F39128g	-1.17907	6.38703	92.7791	3.76927e-07	YALI0_F31493g
YHL044W	1.51462	3.06321	109.523	3.36682e-09						YALI1_C32352g	-1.17951	6.82307	68.4877	1.98279e-06	YALI0_C23452g
YOR044W	1.51958	4.92043	149.504	4.59776e-10						YALI1_F25924g	-1.18015	6.13613	244.167	1.37431e-09	YALI0_F19470g
YDR358W	1.51969	6.37387	641.144	8.38621e-16						YALI1_B14680g	-1.18078	6.51064	220.901	2.49755e-09	YALI0_B11000g
YGL250W	1.5217	5.39945	484.332	1.03399e-14						YALI1_D30593g	-1.18083	4.51284	65.3138	2.55489e-06	YALI0_D23661g
YBR183W	1.52569	5.19673	274.704	1.52857e-12						YALI1_A10857g	-1.18112	7.51839	274.404	6.82556e-10	YALI0_A10747g
YER011W	1.53099	2.26849	81.112	3.49734e-08						YALI1_B13586g	-1.18148	6.90484	138.708	3.83819e-08	YALI0_B10065g
YJR149W	1.53706	6.23646	714.319	3.16878e-16						YALI1_C29810g	-1.18317	9.91594	185.585	7.00927e-09	YALI0_C21560g
YKL005C	1.53793	7.0208	799.343	1.14791e-16						YALI1_A04561g	-1.18523	6.0321	440.477	3.87893e-11	YALI0_A04345g
YLR109W	1.53908	10.5737	432.924	2.80623e-14						YALI1_F14625g	-1.18559	5.19958	199.125	4.62403e-09	YALI0_F10945g
YCL039W	1.5425	7.86118	490.639	9.21321e-15						YALI1_E26551g	-1.18713	6.19549	206.795	3.69635e-09	YALI0_E22506g
YCR014C	1.54271	6.0996	384.107	8.09778e-14						YALI1_E23899g	-1.18718	5.2722	325.647	2.43122e-10	YALI0_E20009g
YFL033C	1.54534	7.22866	896.177	4.0778e-17						YALI1_E38266g	-1.18752	3.2812	60.7227	3.75809e-06	YALI0_E32329g
YJL116C	1.54637	6.82649	170.661	1.01748e-08						YALI1_D13865g	-1.19058	5.3745	111.933	1.31168e-07	YALI0_D11044g
YBR050C	1.55013	4.19993	162.667	1.33198e-10						YALI1_E05285g	-1.19184	6.88434	253.057	1.10955e-09	YALI0_E04356g
YML054C-A	1.5509	1.69714	68.9262	1.18475e-07						YALI1_E01623g	-1.19215	7.34318	493.4	1.93897e-11	YALI0_E01100g
YCR020C	1.55272	3.90435	173.757	7.67038e-11						YALI1_E08915g	-1.19306	5.74399	232.611	1.8359e-09	YALI0_E07513g
YHR104W	1.56174	8.91684	503.346	7.33352e-15						YALI1_C25789g	-1.19318	5.59455	205.158	3.87469e-09	YALI0_C18557g
YCR091W	1.56238	5.41136	341.377	2.28924e-13						YALI1_B10552g	-1.19393	6.41743	261.462	9.12233e-10	YALI0_B08074g
YPL236C	1.56379	5.09704	384.212	8.07821e-14						YALI1_B16110g	-1.19395	6.44584	180.803	8.17445e-09	YALI0_B12276g
YLR431C	1.56388	6.13072	379.642	8.97883e-14						YALI1_D33640g	-1.19546	6.0653	121.319	8.29084e-08	YALI0_D25344g
YKL150W	1.56388	9.7473	741.452	2.26378e-16						YALI1_D07576g	-1.19655	5.5384	299.595	4.02271e-10	YALI0_D05929g
YPL170W	1.56498	7.97502	978.167	1.84348e-17						YALI1_E05416g	-1.19719	5.12306	58.2799	4.66171e-06	YALI0_E04488g
YCL035C	1.56825	8.65227	617.416	1.17699e-15						YALI1_B26350g	-1.19767	8.98297	352.727	1.49877e-10	YALI0_B20196g
YJL037W	1.57021	2.45079	97.7123	8.29818e-09						YALI1_F25999g	-1.19785	4.27112	199.549	4.56625e-09	YALI0_F19558g
YBR147W	1.57389	6.39126	443.86	2.24843e-14						YALI1_E07984g	-1.19813	5.44972	144.5	3.02876e-08	YALI0_E06633g
YDR216W	1.57593	6.42016	208.048	3.37499e-10						YALI1_A05527g	-1.19841	7.0716	334.395	2.07093e-10	YALI0_A05533g
YKL071W	1.57838	5.17394	278.212	1.36899e-12						YALI1_F08075g	-1.19916	6.94926	89.2047	4.68897e-07	YALI0_F05390g
YPL196W	1.58627	6.66573	786.312	1.33177e-16						YALI1_B27857g	-1.19992	3.13818	68.9249	1.91627e-06	YALI0_B21406g
YGR045C	1.58708	2.95719	146.997	3.08764e-10						YALI1_F03722g	-1.20066	5.76662	168.605	1.23202e-08	YALI0_F02409g
YDL245C	1.58711	5.58759	433.444	2.77646e-14						YALI1_F32901g	-1.20492	1.72928	24.3746	0.000302778	0
YIL154C	1.58905	8.45612	498.887	7.93983e-15						YALI1_C03495g	-1.20582	5.20559	219.757	2.57594e-09	YALI0_C02475g
YNL314W	1.59006	6.08293	840.337	7.30201e-17						YALI1_F11186g	-1.20598	3.2386	35.8362	5.30536e-05	YALI0_F07799g
YPR093C	1.59008	6.45185	668.684	5.74411e-16						YALI1_A05210g	-1.2064	4.02131	63.0131	3.09074e-06	YALI0_A05115g
YEL069C	1.59064	1.49047	65.652	1.69367e-07						YALI1_E29617g	-1.20762	7.05093	200.311	4.46435e-09	YALI0_E24805g
YEL005C	1.59243	6.162	566.118	2.56314e-15						YALI1_E38113g	-1.21094	6.40939	296.114	4.31636e-10	YALI0_E32153g
YHL028W	1.59424	7.04958	265.464	5.96034e-11						YALI1_F19192g	-1.21161	6.18733	165.064	1.39513e-08	YALI0_F14377g
YDR003W	1.59554	6.23905	482.561	1.06832e-14						YALI1_D12056g	-1.21376	6.43688	230.693	1.92888e-09	YALI0_D09449g
YLR159W	1.59637	2.1199	72.8428	7.86226e-08						YALI1_F30106g	-1.21378	6.24996	186.441	6.82171e-09	YALI0_F22935g
YNL128W	1.59838	4.02209	214.792	1.27319e-11						YALI1_D05705g	-1.21446	6.78846	210.664	3.31131e-09	YALI0_D04554g
YLR307W	1.60168	1.21466	31.3209	2.36414e-05						YALI1_D03047g	-1.21457	5.85951	148.172	2.61821e-08	YALI0_D02497g
YJL199C	1.60914	4.57879	250.099	3.44509e-12						YALI1_F27017g	-1.21515	5.57136	284.585	5.48271e-10	YALI0_F20350g
YGR032W	1.61053	9.2665	328.49	7.40033e-13						YALI1_B15655g	-1.21629	6.8594	536.161	1.16538e-11	YALI0_B11836g
YLL055W	1.61167	6.28684	361.162	1.79275e-13						YALI1_A09593g	-1.22058	7.59722	72.146	1.49857e-06	YALI0_A09812g
YOR019W	1.61348	5.25774	421.14	3.58493e-14						YALI1_C22986g	-1.22164	9.62773	34.6784	6.19712e-05	YALI0_C15939g
YOL152W	1.61435	5.34646	485.242	1.01683e-14						YALI1_C12140g	-1.22172	6.72484	413.682	5.68744e-11	YALI0_C08877g
YOR344C	1.61593	6.91214	567.752	2.4978e-15						YALI1_E13808g	-1.2234	5.90564	96.75	2.98304e-07	YALI0_E10989g
YJR036C	1.61951	5.06403	358.939	1.47235e-13						YALI1_E17466g	-1.22414	10.2014	63.9585	2.85615e-06	YALI0_E14465g
YIL065C	1.6211	6.67419	859.523	5.95251e-17						YALI1_C32294g	-1.2243	5.81683	130.34	5.49469e-08	YALI0_C23430g
YIL156W-B	1.62578	4.79108	76.6039	1.03638e-06						YALI1_E41061g	-1.22543	8.42306	110.59	1.40468e-07	YALI0_E34573g
YIL060W	1.62713	3.80734	237.658	5.34809e-12						YALI1_D17983g	-1.22653	6.45826	285.942	5.32792e-10	YALI0_D14762g
YDR169C-A	1.63032	2.67802	123.834	1.25516e-09						YALI1_E19105g	-1.2266	4.6562	220.763	2.50687e-09	YALI0_E15928g
YCR079W	1.64196	7.32325	932.51	2.84428e-17						YALI1_E25812g	-1.22686	5.49588	241.492	1.46785e-09	YALI0_E21802g
YAL030W	1.6426	6.68236	667.104	5.86769e-16						YALI1_B22908g	-1.22708	5.78992	52.4175	8.07671e-06	YALI0_B17732g
YKL124W	1.6462	7.33936	1080.84	7.44533e-18						YALI1_E29642g	-1.22713	5.08614	267.415	7.96967e-10	YALI0_E24827g
YFL061W	1.64673	4.44606	309.628	5.38673e-13						YALI1_D13226g	-1.22813	6.69949	117.75	9.83201e-08	YALI0_D10571g
YER015W	1.64987	6.38551	265.478	3.51533e-11						YALI1_B04753g	-1.23089	4.29106	56.8944	5.28559e-06	YALI0_B03212g
YPL229W	1.65033	6.57426	524.105	5.11111e-15						YALI1_E13765g	-1.23096	6.3508	235.423	1.70887e-09	YALI0_E10901g
YJL205C	1.65261	6.32615	799.319	1.14822e-16						YALI1_E34942g	-1.23148	4.40809	79.3654	8.92474e-07	YALI0_E29535g
YMR255W	1.65333	7.56814	688.256	4.4298e-16						YALI1_C21789g	-1.23282	6.74815	154.767	2.03227e-08	YALI0_C15422g
YMR252C	1.65384	5.399	356.127	1.57796e-13						YALI1_C33245g	-1.23326	5.03025	171.925	1.0989e-08	YALI0_C24189g
YJR158W	1.65507	5.17412	425.036	3.30372e-14						YALI1_F25110g	-1.23341	5.80717	331.28	2.19163e-10	YALI0_F18854g
YBR076W	1.66187	3.33643	116.368	2.07273e-09						YALI1_E40361g	-1.23347	8.9601	205.485	3.8383e-09	YALI0_E34037g
YIL124W	1.66628	6.36438	431.569	2.88539e-14						YALI1_A01074g	-1.2338	2.91378	98.7626	2.65815e-07	0
YDL215C	1.66837	7.60695	389.262	6.3663e-13						YALI1_F17004g	-1.23593	6.04745	240.211	1.51528e-09	YALI0_F12661g
YPL177C	1.66938	7.96579	532.461	4.43697e-15						YALI1_F03120g	-1.237	5.07351	132.517	4.99502e-08	YALI0_F01991g
YCL038C	1.67201	5.43076	581.906	2.00299e-15						YALI1_C09343g	-1.23724	4.83002	74.7666	1.23538e-06	YALI0_C06974g
YHL043W	1.67393	4.30806	307.713	5.6869e-13						YALI1_E37886g	-1.23794	9.5783	158.189	1.78891e-08	YALI0_E31911g
YAL008W	1.67462	6.51988	925.53	3.0448e-17						YALI1_B00198g	-1.24124	6.6832	337.594	1.95493e-10	YALI0_B00198g
YDL057W	1.67464	6.45281	567.934	2.49064e-15						YALI1_F27343g	-1.24288	6.33737	192.432	5.66006e-09	YALI0_F20570g
YOR177C	1.67715	4.29745	237.536	5.3717e-12						YALI1_C01297g	-1.24447	6.48786	79.1936	9.0311e-07	YALI0_C00913g
YAL056W	1.6807	6.49943	609.457	1.32247e-15						YALI1_D10022g	-1.24504	5.87345	66.2982	2.3591e-06	YALI0_D07766g
YBR114W	1.68529	6.08879	821.582	8.95639e-17						YALI1_E03163g	-1.2456	4.66138	66.3445	2.35033e-06	YALI0_E02552g
YMR191W	1.68852	7.86233	720.042	2.94877e-16						YALI1_F11583g	-1.24574	9.18573	49.5299	1.07896e-05	YALI0_F08195g
YCL042W	1.68979	4.97593	44.0784	6.2614e-05						YALI1_C30078g	-1.24672	5.5951	119.485	9.04489e-08	YALI0_C21780g
YBL048W	1.6898	4.02893	179.068	5.95523e-11						YALI1_F01020g	-1.24739	6.50046	116.433	1.04829e-07	YALI0_F00638g
YKL178C	1.69022	4.52777	271.941	1.66878e-12						YALI1_C23415g	-1.2493	4.3775	176.351	9.46555e-09	YALI0_C16368g
YLR161W	1.69032	2.51395	85.6365	2.30979e-08						YALI1_B18707g	-1.25043	10.7208	115.313	1.10763e-07	YALI0_B14146g
YPR006C	1.69104	5.77082	602.232	1.47192e-15						YALI1_D10160g	-1.25162	7.48586	126.929	6.39923e-08	YALI0_D07898g
YDL171C	1.69136	9.56265	931.296	2.87808e-17						YALI1_D07451g	-1.25314	6.16779	115.701	1.08664e-07	YALI0_D05797g
YBR085C-A	1.69947	10.1845	601.687	1.48395e-15						YALI1_B17927g	-1.25407	6.26864	282.736	5.70195e-10	YALI0_B13464g
YPR061C	1.7035	4.41475	305.71	6.02085e-13						YALI1_E05103g	-1.25545	5.12555	165.97	1.35114e-08	YALI0_E04224g
YBR255C-A	1.70359	5.80279	784.758	1.35579e-16						YALI1_B27662g	-1.25573	7.47483	147.482	2.69015e-08	YALI0_B21252g
YFL042C	1.70416	7.80775	760.682	1.79656e-16						YALI1_F39645g	-1.25602	6.56361	258.193	9.8369e-10	YALI0_F32021g
YGR292W	1.70476	5.37133	333.529	2.80804e-13						YALI1_D20473g	-1.25627	7.62654	487.529	2.08631e-11	YALI0_D16643g
YGR059W	1.70564	1.99304	73.5566	7.31023e-08						YALI1_E32361g	-1.25789	4.20407	62.9881	3.09726e-06	YALI0_E27390g
YER119C	1.70895	7.65558	514.929	8.19474e-15						YALI1_E16608g	-1.25819	5.05168	54.8982	6.36296e-06	YALI0_E13596g
YPL166W	1.7091	3.81691	218.64	1.0939e-11						YALI1_C32276g	-1.25854	7.6308	495.258	1.89487e-11	YALI0_C23408g
YPL159C	1.70973	6.96383	619.573	1.14069e-15						YALI1_D10495g	-1.25961	7.29215	207.664	3.60555e-09	YALI0_D08206g
YFL053W	1.70999	4.55077	207.642	1.69953e-11						YALI1_C21487g	-1.2616	6.93433	109.311	1.50041e-07	YALI0_C15224g
YGR161W-C	1.71376	5.27238	459.611	1.6489e-14						YALI1_B20589g	-1.26257	7.26391	388.372	8.35269e-11	YALI0_B15708g
YKL133C	1.71507	4.71299	205.687	1.8422e-11						YALI1_A03402g	-1.26291	6.48349	309.394	3.31276e-10	YALI0_A03003g
YMR158C-A	1.71657	1.75429	52.3668	8.4881e-07						YALI1_E29512g	-1.26478	4.54072	107.452	1.65338e-07	YALI0_E24695g
YKL162C	1.71871	5.21207	380.624	8.77625e-14						YALI1_B11532g	-1.26515	8.85514	208.98	3.47292e-09	YALI0_B08536g
YKL085W	1.72278	8.06982	1058.42	9.00809e-18						YALI1_E12703g	-1.26589	6.69521	237.251	1.63176e-09	YALI0_E10109g
YJR151C	1.72398	6.54661	654.754	6.94235e-16						YALI1_D14893g	-1.26786	6.93647	360.244	1.3188e-10	YALI0_D12012g
YHR105W	1.72551	5.10141	575.386	2.21595e-15						YALI1_A00148g	-1.26805	3.97412	90.3046	4.38075e-07	YALI0_A00154g
YNR014W	1.72701	6.07274	302.674	4.65378e-12						YALI1_E38218g	-1.26993	3.02532	64.0623	2.83165e-06	YALI0_E32263g
YER004W	1.73435	8.70473	1070.68	8.11249e-18						YALI1_C04401g	-1.27212	7.46856	273.887	6.90328e-10	YALI0_C03355g
YGL227W	1.73583	6.54755	501.468	7.58244e-15						YALI1_F29937g	-1.27397	5.68326	283.542	5.60516e-10	YALI0_F22737g
YDR173C	1.7365	5.95952	569.478	2.43076e-15						YALI1_F26957g	-1.27469	5.86078	160.146	1.665e-08	YALI0_F20284g
YNR072W	1.73739	1.76232	80.5246	3.69599e-08						YALI1_D13788g	-1.27482	5.7376	227.583	2.09142e-09	YALI0_D10989g
YHR033W	1.74043	6.49856	381.131	2.00285e-13						YALI1_A12729g	-1.27495	5.17338	281.312	5.87781e-10	YALI0_A12617g
YLR102C	1.74347	5.50579	381.247	8.65043e-14						YALI1_A13383g	-1.27636	6.11359	205.081	3.88327e-09	YALI0_A13299g
YLR037C	1.74449	2.69944	89.8295	1.59789e-08						YALI1_B14978g	-1.27678	5.83179	97.1522	2.91458e-07	YALI0_B11286g
YFR049W	1.74728	5.86403	674.991	5.27853e-16						YALI1_E06759g	-1.27793	7.00929	361.071	1.30059e-10	YALI0_E05753g
YEL035C	1.75224	1.71802	93.437	1.17708e-08						YALI1_B27588g	-1.28194	7.3164	189.779	6.14365e-09	YALI0_B21186g
YMR253C	1.75329	5.98663	814.37	9.69991e-17						YALI1_F07819g	-1.28202	5.18288	156.815	1.88228e-08	YALI0_F05170g
YNL012W	1.75478	5.13629	352.161	1.74145e-13						YALI1_F23109g	-1.28252	7.02022	464.821	2.79279e-11	YALI0_F17358g
YER179W	1.75771	4.41167	208.568	1.63635e-11						YALI1_B19388g	-1.28501	6.58413	646.882	3.6785e-12	YALI0_B14751g
YNL335W	1.75951	4.57008	422.362	3.49396e-14						YALI1_E34344g	-1.29019	9.47841	151.544	2.2972e-08	YALI0_E29073g
YBR298C	1.75959	6.78515	655.641	6.85833e-16						YALI1_D20381g	-1.2913	7.35006	55.1508	6.21343e-06	YALI0_D16467g
YOL108C	1.76101	6.78456	924.665	3.07072e-17						YALI1_F22436g	-1.29191	10.8834	291.004	4.79371e-10	YALI0_F16819g
YOR339C	1.76638	3.58677	182.724	5.02297e-11						YALI1_B26808g	-1.29217	8.20615	111.567	1.3363e-07	YALI0_B20504g
YMR279C	1.76976	5.28859	457.039	1.7333e-14						YALI1_B26235g	-1.29538	6.14966	116.481	1.04585e-07	YALI0_B20086g
YNL223W	1.77315	5.7508	711.585	3.28028e-16						YALI1_A16292g	-1.29602	5.39475	144.328	3.04971e-08	YALI0_A16379g
YDR214W	1.77391	9.9311	895.422	4.10907e-17						YALI1_E13611g	-1.29705	5.0435	122.381	7.88776e-08	YALI0_E10725g
YLR160C	1.7743	7.78515	743.526	2.20741e-16						YALI1_C04351g	-1.29708	4.10682	84.4065	6.36504e-07	YALI0_C03267g
YCR007C	1.78236	4.54542	281.865	1.22221e-12						YALI1_F09518g	-1.29763	6.17813	89.703	4.54632e-07	YALI0_F06402g
YLR054C	1.78473	4.91556	306.787	5.83874e-13						YALI1_D15458g	-1.29848	8.6201	130.318	5.50025e-08	YALI0_D12408g
YDR043C	1.79349	7.2225	544.093	5.0402e-15						YALI1_C00293g	-1.30135	8.35138	196.686	4.97375e-09	YALI0_C00253g
YFL019C	1.79408	1.90293	88.4871	1.7951e-08						YALI1_E40691g	-1.30402	6.11826	277.891	6.32668e-10	YALI0_E34287g
YDR242W	1.796	6.33697	1020.75	1.25205e-17						YALI1_E08114g	-1.305	6.88212	321.121	2.64598e-10	YALI0_E06765g
YBL029C-A	1.79935	6.86979	812.111	9.94668e-17						YALI1_D13510g	-1.30532	6.43329	271.355	7.29945e-10	YALI0_D10813g
YGR209C	1.80095	7.08076	344.364	7.27953e-12						YALI1_C15180g	-1.30571	5.37605	125.774	6.74378e-08	YALI0_C10780g
YER158C	1.80148	6.94707	511.095	1.14462e-14						YALI1_E26742g	-1.30577	6.05586	459.824	2.98348e-11	YALI0_E22605g
YJL141C	1.81266	7.84969	1337.34	1.071e-18						YALI1_A05355g	-1.30599	1.64114	27.6821	0.000173871	YALI0_A05291g
YOR062C	1.81435	5.35781	498.372	8.01324e-15						YALI1_E23256g	-1.30627	4.17714	38.9072	3.57687e-05	YALI0_E19426g
YDR461C-A	1.82241	5.21473	443.329	2.27246e-14						YALI1_D21076g	-1.30655	8.56084	316.022	2.91466e-10	YALI0_D17116g
YLR031W	1.82306	4.34381	83.339	3.66932e-07						YALI1_A18557g	-1.30799	10.3514	78.872	9.2342e-07	YALI0_A18205g
YJR108W	1.82943	2.23164	108.048	3.75049e-09						YALI1_E03088g	-1.3096	5.32702	195.525	5.15095e-09	YALI0_E02442g
YCR102C	1.83107	4.06766	218.005	1.12146e-11						YALI1_E40471g	-1.30974	6.73913	319.464	2.72998e-10	YALI0_E34133g
YEL041W	1.83138	6.13977	789.893	1.27818e-16						YALI1_D20118g	-1.31111	6.03135	254.888	1.06265e-09	YALI0_D16291g
YIL071C	1.83325	6.29393	661.604	6.32166e-16						YALI1_A19070g	-1.31167	5.60768	182.463	7.74625e-09	YALI0_A18425g
YGR070W	1.83338	5.88231	770.781	1.5948e-16						YALI1_C32049g	-1.31199	5.98035	208.67	3.50364e-09	YALI0_C23232g
YLR158C	1.83339	7.69088	742.504	2.23497e-16						YALI1_E27880g	-1.31264	10.4062	158.195	1.78849e-08	YALI0_E23584g
YPR026W	1.83627	6.8592	1423.61	6.05471e-19						YALI1_E03762g	-1.31292	8.54077	379.02	9.68685e-11	YALI0_E03146g
YPL017C	1.83813	6.27621	539.82	3.92428e-15						YALI1_D12028g	-1.31326	4.29996	123.796	7.3853e-08	YALI0_D09383g
YBR053C	1.83906	7.6084	620.276	1.12912e-15						YALI1_E28213g	-1.31343	5.47394	300.15	3.97806e-10	YALI0_E23826g
YLR270W	1.83958	7.33945	1261.61	1.82204e-18						YALI1_E01133g	-1.31371	4.31318	91.5789	4.05255e-07	YALI0_E00748g
YCR006C	1.84138	3.41385	208.943	1.61147e-11						YALI1_D28437g	-1.31775	3.21049	76.6863	1.07638e-06	0
YJL132W	1.84306	5.65322	670.608	5.59741e-16						YALI1_F23560g	-1.31799	3.96474	74.7717	1.23493e-06	0
YLR155C	1.84333	6.57792	787.042	1.32064e-16						YALI1_F13001g	-1.31811	5.56347	155.327	1.98992e-08	YALI0_F09383g
YBR149W	1.84415	8.74564	867.988	5.44703e-17						YALI1_D33380g	-1.32147	8.91902	290.616	4.83238e-10	YALI0_D25168g
YFR023W	1.84503	2.61666	113.227	2.58124e-09						YALI1_C22857g	-1.32414	8.03837	436.854	4.07945e-11	YALI0_C15873g
YDL079C	1.85132	5.49659	412.934	4.26827e-14						YALI1_F08603g	-1.32415	2.85081	27.5207	0.000178442	0
YDL149W	1.85184	5.6589	977.225	1.85967e-17						YALI1_A03029g	-1.3255	7.31648	220.436	2.52905e-09	YALI0_A02497g
YGR127W	1.85231	5.10554	356.21	1.57472e-13						YALI1_E17162g	-1.32583	5.76284	342.229	1.79998e-10	YALI0_E14102g
YLL039C	1.85274	9.19693	817.672	9.35134e-17						YALI1_F04238g	-1.3259	3.81301	122.893	7.70131e-08	YALI0_F03025g
YOL156W	1.85388	4.46182	464.333	1.5055e-14						YALI1_E07234g	-1.32869	7.39048	181.623	7.95942e-09	YALI0_E05995g
YKL091C	1.85624	6.86958	976.582	1.87082e-17						YALI1_D16029g	-1.32976	10.0228	263.315	8.74379e-10	YALI0_D12903g
YBR001C	1.85668	6.96762	1158.71	3.95405e-18						YALI1_A21630g	-1.33084	6.16343	357.681	1.37718e-10	YALI0_A20614g
YMR278W	1.85713	5.89052	555.321	3.04575e-15						YALI1_F06991g	-1.33271	5.60857	209.875	3.38589e-09	YALI0_F04576g
YDL197C	1.85735	7.84661	1089.48	6.92538e-18						YALI1_D13298g	-1.33532	7.86087	225.002	2.2385e-09	YALI0_D10659g
YLR460C	1.85742	5.31737	446.129	2.14879e-14						YALI1_E26525g	-1.3359	6.95683	79.1569	9.054e-07	YALI0_E22484g
YCR076C	1.85875	7.00446	780.92	1.41721e-16						YALI1_D02137g	-1.33595	7.2779	262.002	9.01001e-10	YALI0_D01892g
YIR028W	1.859	5.45312	586.634	1.86277e-15						YALI1_F39330g	-1.33799	8.66809	480.001	2.29465e-11	YALI0_F31735g
YNL305C	1.86134	7.91055	832.44	7.95337e-17						YALI1_E33843g	-1.34196	5.30614	92.8087	3.76259e-07	YALI0_E28578g
YIR036C	1.86316	6.80693	974.585	1.9059e-17						YALI1_E37930g	-1.34527	8.40242	259.168	9.61714e-10	YALI0_E31955g
YLR157C	1.86418	2.18677	134.921	6.24622e-10						YALI1_E33024g	-1.346	6.75425	292.554	4.64275e-10	YALI0_E27940g
YNL006W	1.86789	7.73851	1274.73	1.65807e-18						YALI1_F11049g	-1.34687	10.2774	122.478	7.85189e-08	YALI0_F07711g
YBR270C	1.86997	6.06423	692.356	4.19899e-16						YALI1_E04968g	-1.34752	6.27277	178.055	8.94523e-09	YALI0_E04136g
YER162C	1.87081	7.0466	1212.22	2.62144e-18						YALI1_E07153g	-1.34785	5.71707	198.081	4.77011e-09	YALI0_E05951g
YDR204W	1.87771	6.94333	1413.61	6.45736e-19						YALI1_D17206g	-1.34865	8.95961	305.657	3.56481e-10	YALI0_D13882g
YPR158W	1.88127	7.50983	474.554	1.40084e-13						YALI1_B07937g	-1.34878	8.81512	126.033	6.66459e-08	YALI0_B05896g
YLL019C	1.88279	8.6	1267.94	1.7408e-18						YALI1_C13890g	-1.3492	7.59408	203.188	4.10274e-09	YALI0_C09988g
YBR045C	1.88415	5.00089	401.838	5.43292e-14						YALI1_D01188g	-1.34978	7.32988	444.235	3.68296e-11	YALI0_D01089g
YMR133W	1.88441	5.83776	416.294	4.35315e-14						YALI1_E02000g	-1.35093	6.28082	232.35	1.84826e-09	YALI0_E01430g
YOR374W	1.89315	8.43619	905.532	3.71153e-17						YALI1_A21720g	-1.35131	6.79852	487.314	2.09194e-11	YALI0_A20702g
YJR103W	1.89481	8.67498	858.457	6.01972e-17						YALI1_D10458g	-1.3514	8.48098	268.749	7.73507e-10	YALI0_D08184g
YDR246W-A	1.89646	2.09362	83.9014	2.70213e-08						YALI1_E30943g	-1.352	3.60507	69.5306	1.82832e-06	YALI0_E26059g
YOR036W	1.89747	8.42388	1124.31	5.20173e-18						YALI1_F25908g	-1.35293	5.85937	131.266	5.2755e-08	YALI0_F19448g
YER188C-A	1.89925	2.62859	153.472	2.16125e-10						YALI1_C09230g	-1.35535	9.23451	90.9163	4.2195e-07	YALI0_C06886g
YNL018C	1.91358	2.83167	171.448	8.58137e-11						YALI1_F26967g	-1.35624	8.90565	146.699	2.77465e-08	YALI0_F20306g
YPR064W	1.91436	1.23155	69.7391	1.08644e-07						YALI1_D14190g	-1.35641	5.18373	294.238	4.4849e-10	YALI0_D11308g
YMR152W	1.9146	7.87822	727.294	2.6939e-16						YALI1_E14153g	-1.35658	5.90522	93.2009	3.67523e-07	YALI0_E11385g
YJR021C	1.91676	6.56457	766.734	1.67246e-16						YALI1_A20353g	-1.35705	4.24725	99.0754	2.61142e-07	YALI0_A19404g
YDL200C	1.91756	5.66901	376.755	1.60731e-13						YALI1_F34057g	-1.35823	4.8629	98.2604	2.7352e-07	YALI0_F26631g
YCL033C	1.91895	6.57506	1116.6	5.5377e-18						YALI1_D34980g	-1.3589	5.90781	143.935	3.09827e-08	YALI0_D26466g
YNL033W	1.9201	3.82253	271.041	1.7175e-12						YALI1_E15274g	-1.35947	6.0036	158.703	1.75536e-08	YALI0_E12353g
YMR297W	1.92076	10.2165	846.698	6.82031e-17						YALI1_E30958g	-1.35988	5.76254	194.162	5.36858e-09	YALI0_E26081g
YJL057C	1.92087	7.15632	1278.48	1.61434e-18						YALI1_E41251g	-1.36039	7.75916	404.017	6.56822e-11	YALI0_E34749g
YER187W	1.92213	3.36749	161.238	1.4337e-10						YALI1_A12099g	-1.36042	5.34263	292.473	4.65043e-10	YALI0_A11869g
YKL142W	1.92224	8.88837	1354.54	9.53137e-19						YALI1_F19249g	-1.36048	9.99046	267.468	7.96016e-10	YALI0_F14465g
YCR068W	1.92602	7.70626	806.692	1.05674e-16						YALI1_C23548g	-1.36219	5.50176	323.43	2.53381e-10	YALI0_C16478g
YPR098C	1.93134	6.39721	522.698	8.87158e-15						YALI1_F09896g	-1.36434	5.59292	66.1532	2.38681e-06	YALI0_F06732g
YML087C	1.93242	6.38714	973.329	1.92834e-17						YALI1_E01299g	-1.36472	6.74133	485.127	2.15032e-11	YALI0_E00902g
YLR219W	1.93539	8.67138	1149.78	4.24248e-18						YALI1_F31934g	-1.36589	6.52558	599.621	5.86511e-12	YALI0_F24563g
YER169W	1.93667	8.32159	1160.65	3.89436e-18						YALI1_E34979g	-1.36724	6.77942	418.114	5.3299e-11	YALI0_E29557g
YIL097W	1.94181	5.94163	475.559	1.21697e-14						YALI1_C20364g	-1.36848	6.62016	128.571	5.94401e-08	YALI0_C14630g
YER046W	1.94442	4.49144	370.973	1.10094e-13						YALI1_A15040t	-1.36928	3.18953	77.7944	9.95432e-07	YALI0_A14971g
YPL165C	1.94706	5.43804	390.627	6.97837e-14						YALI1_F21174g	-1.37148	6.82133	402.899	6.68005e-11	YALI0_F15697g
YMR034C	1.94992	4.37561	290.527	9.39071e-13						YALI1_A22023g	-1.37156	4.30499	132.836	4.92649e-08	YALI0_A20988g
YDR148C	1.95121	8.54988	1056.55	9.15356e-18						YALI1_F34387g	-1.37225	6.49179	292.743	4.62469e-10	YALI0_F27027g
YOR190W	1.95248	5.13334	752.151	1.98914e-16						YALI1_D26146g	-1.37243	9.13434	116.067	1.06725e-07	YALI0_D20614g
YDL194W	1.95324	5.87462	921.842	3.15705e-17						YALI1_E36098g	-1.37382	5.55488	245.413	1.33312e-09	YALI0_E30723g
YMR056C	1.95678	5.46353	657.332	6.70121e-16						YALI1_B28572g	-1.37451	6.19574	360.243	1.31883e-10	YALI0_B21978g
YOR134W	1.95723	5.67951	366.611	1.37931e-13						YALI1_D31155g	-1.37504	7.41562	342.735	1.78392e-10	YALI0_D23947g
YHR180W	1.96128	5.17539	687.724	4.46079e-16						YALI1_C32010g	-1.37655	5.27287	125.825	6.72823e-08	YALI0_C23188g
YGL208W	1.96269	6.69479	898.704	3.97508e-17						YALI1_A02461g	-1.37791	5.28768	216.822	2.79034e-09	YALI0_A02068g
YPL203W	1.96391	7.17949	1273.59	1.67173e-18						YALI1_D02087g	-1.37867	6.63482	221.426	2.46252e-09	YALI0_D01804g
YNL019C	1.96472	4.00295	353.688	1.67638e-13						YALI1_A06594g	-1.38015	4.87202	70.7217	1.66869e-06	YALI0_A06908g
YDL244W	1.96533	3.14392	271.501	1.69238e-12						YALI1_E28033g	-1.38062	9.3733	147.744	2.66262e-08	YALI0_E23694g
YJR156C	1.9751	4.02726	324.768	3.54655e-13						YALI1_C13227g	-1.38433	6.76217	571.231	7.9005e-12	YALI0_C09526g
YMR136W	1.97923	8.78266	809.229	1.02717e-16						YALI1_F04001g	-1.38496	3.9965	149.212	2.514e-08	YALI0_F02761g
YIL055C	1.98575	7.28389	884.846	4.5761e-17						YALI1_F09230g	-1.3853	8.10096	60.8448	3.71856e-06	YALI0_F06160g
YLL046C	1.98772	1.63811	56.6022	4.92119e-07						YALI1_C03735g	-1.38609	6.50842	290.169	4.87732e-10	YALI0_C02651g
YGR174W-A	1.99068	1.86905	15.5888	0.00191189						YALI1_B08885g	-1.38644	9.1242	356.263	1.41078e-10	YALI0_B06831g
YOL118C	-1.8464	4.70088	158.744	7.17673e-10						YALI1_F26860g	-1.38734	6.20161	427.215	4.67417e-11	YALI0_F20196g
YKL101W	-1.84737	8.06385	729.67	2.61578e-16						YALI1_C10492g	-1.38747	6.61841	578.45	7.31424e-12	YALI0_C07887g
YNL169C	-1.84957	7.74491	1230.96	2.2796e-18						YALI1_A00746g	-1.38879	8.13214	663.454	3.14818e-12	YALI0_A00594g
YLR256W-A	-1.84997	7.33854	806.074	1.0641e-16						YALI1_B09044g	-1.38993	5.68165	311.697	3.16769e-10	YALI0_B06963g
YIL052C	-1.85269	7.84755	857.673	6.06973e-17						YALI1_F14136g	-1.39072	6.60652	191.509	5.82305e-09	YALI0_F10461g
YER074W	-1.85293	7.58418	706.337	3.50667e-16						YALI1_D03412g	-1.39143	7.35676	171.556	1.11285e-08	YALI0_D02739g
YMR131C	-1.85298	7.66353	1407.45	6.71977e-19						YALI1_F23551g	-1.39531	6.60443	76.9137	1.05916e-06	YALI0_F17754g
YNL132W	-1.85635	6.15523	814.869	9.64632e-17						YALI1_B26728g	-1.39592	6.61078	345.69	1.6935e-10	YALI0_B20416g
YCR031C	-1.85797	8.38782	589.207	1.79105e-15						YALI1_B14150g	-1.3984	6.96963	474.831	2.45175e-11	YALI0_B10494g
YDR257C	-1.86561	4.69763	330.091	3.07535e-13						YALI1_B14236g	-1.40048	6.86039	455.382	3.16575e-11	YALI0_B10560g
YOR167C	-1.86601	8.84588	802.125	1.11241e-16						YALI1_B26749g	-1.4014	4.89088	35.4881	5.55678e-05	YALI0_B20438g
YER056C-A	-1.86606	9.08024	861.826	5.81002e-17						YALI1_E32033g	-1.40168	8.70347	52.0521	8.37205e-06	YALI0_E27071g
YIL094C	-1.86634	10.3107	781.748	1.4037e-16						YALI1_E08382g	-1.40935	7.17989	399.844	6.99678e-11	YALI0_E07073g
YBR121C	-1.86783	8.45411	884.208	4.60609e-17						YALI1_D11406g	-1.41012	5.2576	438.553	3.98395e-11	YALI0_D08932g
YOR254C	-1.87	7.39619	1346.62	1.00549e-18						YALI1_A18286g	-1.41684	6.81784	228.674	2.03266e-09	YALI0_A18007g
YKL205W	-1.87451	6.12012	655.775	6.84575e-16						YALI1_E30815g	-1.41843	7.70341	268.085	7.85073e-10	YALI0_E25982g
YGR090W	-1.87844	7.36141	1368.57	8.67659e-19						YALI1_C02611g	-1.4187	3.43013	126.024	6.6676e-08	YALI0_C01925g
YML039W	-1.87869	8.23603	1051.42	9.56768e-18						YALI1_C05649g	-1.41987	1.93296	45.1925	1.71242e-05	YALI0_C04235g
YDR524C-B	-1.88316	8.76136	703.363	3.64259e-16						YALI1_D13716g	-1.42088	4.18389	43.621	2.0423e-05	YALI0_D10967g
YER138C	-1.88655	7.48926	1118.46	5.45433e-18						YALI1_F33754g	-1.42298	5.83731	555.558	9.37139e-12	YALI0_F26323g
YFR032C-A	-1.88715	7.78233	466.763	1.4965e-13						YALI1_C08017g	-1.42321	8.25121	346.576	1.66743e-10	YALI0_C06171g
YGR123C	-1.88799	5.19657	443.498	2.26477e-14						YALI1_E05074g	-1.42369	4.11167	114.49	1.15372e-07	YALI0_E04202g
YLR186W	-1.89165	5.62308	478.65	1.14868e-14						YALI1_C09094g	-1.42382	9.58704	442.253	3.78484e-11	YALI0_C06820g
YJL189W	-1.89245	7.6501	358.735	8.94215e-12						YALI1_A10827g	-1.42787	9.91931	237.65	1.61546e-09	YALI0_A10725g
YML103C	-1.89319	7.03576	535.078	1.12586e-14						YALI1_E19201g	-1.42976	6.08193	478.295	2.34517e-11	YALI0_E16038g
YBR294W	-1.89462	8.10578	1148.49	4.28601e-18						YALI1_B08438g	-1.43027	4.76205	353.299	1.48411e-10	YALI0_B06369g
YNL182C	-1.89766	6.12432	759.585	1.82011e-16						YALI1_D12483g	-1.43219	6.86458	560.143	8.91049e-12	YALI0_D09845g
YDL083C	-1.89798	7.79402	696.85	3.9612e-16						YALI1_F25001g	-1.43468	9.67643	400.724	6.90381e-11	YALI0_F18766g
YGR285C	-1.89974	9.17905	922.442	3.13846e-17						YALI1_E33633g	-1.43551	7.46448	453.005	3.26856e-11	YALI0_E28468g
YMR010W	-1.90372	5.3882	422.451	3.48745e-14						YALI1_C17848g	-1.43643	7.07034	511.314	1.55864e-11	YALI0_C12661g
YLL045C	-1.90575	9.8618	848.535	6.6878e-17						YALI1_B19897g	-1.43667	10.1663	148.704	2.56429e-08	YALI0_B15103g
YDR098C	-1.90621	7.45435	1064	8.58768e-18						YALI1_F31531g	-1.43859	10.3044	170.437	1.15639e-08	YALI0_F24123g
YOL077C	-1.90652	7.45268	902.581	3.823e-17						YALI1_B21381g	-1.43947	6.44879	99.1373	2.60228e-07	YALI0_B16412g
YBR038W	-1.9103	6.679	1026	1.19503e-17						YALI1_A05254g	-1.44184	5.9821	447.296	3.53172e-11	YALI0_A05181g
YOR293W	-1.91153	9.20492	641.702	8.32084e-16						YALI1_C15186g	-1.44348	6.01051	425.457	4.79322e-11	YALI0_C10802g
YDR496C	-1.91316	6.78198	1432.27	5.7288e-19						YALI1_D07729g	-1.44865	9.66264	191.316	5.85787e-09	YALI0_D06039g
YDR451C	-1.91379	5.97389	731.257	2.56501e-16						YALI1_E11217g	-1.44874	3.16923	31.5044	9.68917e-05	0
YDR210C-D	-1.91811	9.90078	979.668	1.818e-17						YALI1_B24335g	-1.45116	6.31139	318.668	2.77149e-10	YALI0_B18722g
YGL135W	-1.91954	8.95539	912.341	3.4679e-17						YALI1_E32664g	-1.45192	7.46888	537.344	1.14974e-11	YALI0_E27715g
YOL028C	-1.91961	5.22161	539.885	3.92004e-15						YALI1_E31685g	-1.45403	6.64769	201.036	4.36987e-09	0
YLR157C-B	-1.91987	9.66104	940.036	2.64431e-17						YALI1_C27141g	-1.4591	7.75712	425.32	4.80266e-11	YALI0_C19800g
YHR123W	-1.92182	6.51327	637.208	8.86368e-16						YALI1_C09451g	-1.4599	4.45476	118.795	9.34862e-08	YALI0_C07062g
YMR050C	-1.92291	7.80684	1152.83	4.14157e-18						YALI1_D16672g	-1.46104	5.87447	257.865	9.91214e-10	YALI0_D13486g
YDL130W	-1.92359	8.02881	800.485	1.13319e-16						YALI1_E03870g	-1.46294	6.25648	473.991	2.47844e-11	YALI0_E03212g
YLR035C-A	-1.92439	6.16946	624.849	1.05701e-15						YALI1_E21230g	-1.4636	6.34319	191.483	5.82778e-09	YALI0_E17919g
YLR196W	-1.92519	7.4426	986.529	1.70642e-17						YALI1_F05459g	-1.46405	4.31253	197.536	4.84846e-09	YALI0_F03707g
YGL077C	-1.92544	7.33406	868.04	5.44405e-17						YALI1_F18920g	-1.46447	7.62371	245.751	1.32219e-09	YALI0_F14047g
YDR098C-B	-1.92759	7.64175	227.239	4.15322e-09						YALI1_D15952g	-1.46469	5.89122	300.171	3.97637e-10	YALI0_D12771g
YGR187C	-1.93209	6.06256	757.106	1.87465e-16						YALI1_F36290g	-1.46552	7.40467	523.638	1.34704e-11	YALI0_F28567g
YJL200C	-1.93342	9.97182	1101.52	6.2669e-18						YALI1_D11151g	-1.46894	5.70451	216.992	2.77738e-09	YALI0_D08668g
YCL027W	-1.93661	4.63074	303.877	6.34566e-13						YALI1_D32468g	-1.46999	5.63824	327.716	2.33985e-10	YALI0_D24541g
YBR012W-B	-1.93906	6.80976	1045.26	1.00925e-17						YALI1_F27175g	-1.47032	10.4481	285.794	5.3445e-10	YALI0_F20482g
YDR261C-D	-1.93978	10.1519	959.661	2.19236e-17						YALI1_B25087g	-1.47053	4.50793	161.448	1.58805e-08	YALI0_B19118g
YGR161C-D	-1.94369	8.61242	1037.31	1.0817e-17						YALI1_E21890g	-1.47062	1.8932	40.5106	2.93926e-05	0
YKL211C	-1.9441	7.69561	815.814	9.54574e-17						YALI1_E37095g	-1.4712	7.43147	509.46	1.59371e-11	YALI0_E31493g
YER156C	-1.95394	6.56289	758.939	1.83417e-16						YALI1_E38178g	-1.47282	7.98121	96.643	3.00155e-07	YALI0_E32208g
YOL120C	-1.95408	9.36612	1166.16	3.73009e-18						YALI1_C27746g	-1.47432	7.74928	417.667	5.36473e-11	YALI0_C19800g:2
YLR354C	-1.95411	9.20142	705.37	3.55024e-16						YALI1_F11827g	-1.47467	7.13754	541.065	1.1021e-11	YALI0_F08415g
YDR366C	-1.95683	1.8875	108.837	3.53939e-09						YALI1_F03803g	-1.47607	8.20319	199.39	4.58774e-09	YALI0_F02497g
YGL148W	-1.95925	8.47098	933.902	2.80605e-17						YALI1_F26692g	-1.47705	4.32741	196.855	4.94859e-09	YALI0_F20042g
YDR418W	-1.96029	9.00497	1069.02	8.22819e-18						YALI1_C22922g	-1.47949	10.245	394.932	7.54351e-11	YALI0_C15895g
YMR309C	-1.96133	7.51556	1200.8	2.85745e-18						YALI1_B08123g	-1.481	5.29053	229.855	1.97115e-09	YALI0_B06006g
YJR105W	-1.96148	8.41846	843.685	7.04391e-17						YALI1_E10455g	-1.48338	6.24939	309.7	3.29304e-10	YALI0_E08602g
YIL133C	-1.96375	8.60043	1051.82	9.53441e-18						YALI1_B16544g	-1.4841	8.81094	391.999	7.89342e-11	YALI0_B12562g
YPL211W	-1.96431	4.70418	178.841	2.98927e-10						YALI1_F31744g	-1.48656	6.41601	384.219	8.91689e-11	YALI0_F24365g
YLR293C	-1.9657	8.12794	1381.52	7.96244e-19						YALI1_F32792g	-1.48777	10.0959	136.524	4.20662e-08	YALI0_F25531g
YLR325C	-1.96582	8.18135	1378.86	8.10349e-19						YALI1_E29150g	-1.48855	9.55878	372.829	1.07063e-10	YALI0_E24475g
YPR137W	-1.96612	7.32474	1666.01	1.43988e-19						YALI1_E13755g	-1.48879	5.45189	474.6	2.45906e-11	YALI0_E10879g
YBR115C	-1.96678	9.45464	1178.87	3.37972e-18						YALI1_E21282g	-1.48938	6.55131	186.763	6.75271e-09	YALI0_E17941g
YIL074C	-1.96928	8.18253	736.556	2.40324e-16						YALI1_F23414g	-1.49122	6.04107	419.154	5.24975e-11	YALI0_F17622g
YKL128C	-1.97074	6.03831	784.346	1.36224e-16						YALI1_F21813g	-1.49133	4.81393	303.613	3.7121e-10	YALI0_F16357g
YOR103C	-1.97162	4.86867	211.771	7.09357e-11						YALI1_F38386g	-1.49236	8.26866	443.354	3.72784e-11	YALI0_F30745g
YGL001C	-1.97275	6.54392	796.943	1.17953e-16						YALI1_D05038g	-1.49295	6.13423	461.076	2.93433e-11	YALI0_D04026g
YBL092W	-1.97365	8.82758	736.769	2.39698e-16						YALI1_A03170g	-1.49583	6.98474	117.48	9.96173e-08	YALI0_A02673g
YDR134C	-1.97466	9.40494	699.778	3.81431e-16						YALI1_D33465g	-1.50163	5.89227	197.736	4.81952e-09	YALI0_D25234g
YCL054W	-1.9761	6.90587	853.235	6.36165e-17						YALI1_E32096g	-1.50485	4.90748	337.896	1.94438e-10	YALI0_E27137g
YDL219W	-1.97673	4.88536	529.039	4.70032e-15						YALI1_D05375g	-1.50594	4.62201	188.559	6.38199e-09	YALI0_D04312g
YNL175C	-1.98159	5.83004	392.337	2.10101e-13						YALI1_E31483g	-1.50692	4.63125	194.34	5.33956e-09	YALI0_E26543g
YAR009C	-1.98184	9.4979	955.366	2.28342e-17						YALI1_C14738g	-1.50823	6.0891	78.1023	9.74213e-07	YALI0_C10450g
YBR191W	-1.9832	8.87634	684.57	4.64936e-16						YALI1_B14959g	-1.50834	6.91089	279.052	6.17001e-10	0
YHR216W	-1.99013	6.42652	810.588	1.0117e-16						YALI1_C13522g	-1.50941	7.17406	299.801	4.00608e-10	YALI0_C09735g
YOR210W	-1.99058	3.87695	255.783	2.83702e-12						YALI1_E32423g	-1.51407	5.22532	283.494	5.61083e-10	YALI0_E27511g
YPR002W	-1.99071	6.74065	938.114	2.69386e-17						YALI1_F20378g	-1.51464	7.12443	179.628	8.49424e-09	YALI0_F15169g
YGL030W	-1.99423	7.22087	418.832	1.73277e-12						YALI1_D09870g	-1.51476	8.8056	128.924	5.851e-08	YALI0_D07634g
YOR224C	-1.99503	6.69274	794.91	1.20709e-16						YALI1_C30399g	-1.51971	7.29462	565.221	8.43039e-12	YALI0_C22066g
YGR065C	-1.99722	7.12664	1185.43	3.21315e-18						YALI1_F34351g	-1.52287	5.87421	288.793	5.01896e-10	YALI0_F27005g
YDR064W	-1.9997	8.05158	875.499	5.03814e-17						YALI1_D27068g	-1.52773	4.01169	70.2452	1.73052e-06	YALI0_D21428g
YCL030C	-2.00012	9.26672	810.117	1.01702e-16						YALI1_B05350g	-1.53154	6.90203	790.7	1.06732e-12	YALI0_B03960g
YDL174C	-2.00194	8.87334	1222.04	2.43576e-18						YALI1_D34487g	-1.53179	7.33239	391.662	7.9349e-11	YALI0_D26103g
YIL053W	-2.00259	8.7233	696.653	3.97131e-16						YALI1_C08523g	-1.53396	4.10287	177.17	9.21097e-09	YALI0_C06424g
YLR409C	-2.00515	7.10183	1328.95	1.13427e-18						YALI1_C20329g	-1.53453	2.71475	80.6365	8.18139e-07	YALI0_C14608g
YAL029C	-2.00526	6.6134	1220.5	2.46387e-18						YALI1_D06152g	-1.53836	1.34399	33.0243	7.79116e-05	0
YJR145C	-2.00619	9.48353	1164.29	3.78497e-18						YALI1_D01967g	-1.54268	5.85753	426.319	4.73439e-11	YALI0_D01628g
YDR165W	-2.00857	5.57687	504.59	7.17372e-15						YALI1_C16108g	-1.5435	10.2424	298.707	4.09537e-10	YALI0_C11473g
YML024W	-2.01229	8.04578	591.792	4.95255e-15						YALI1_E16649g	-1.54366	9.49931	536.892	1.15568e-11	YALI0_E13618g
YCR020W-B	-2.01537	2.62765	48.4808	4.5836e-06						YALI1_F32043g	-1.5456	9.90365	677.582	2.76513e-12	YALI0_F24695g
YGL076C	-2.01541	8.71086	648.847	7.53208e-16						YALI1_D13126g	-1.54799	6.13935	608.731	5.34602e-12	YALI0_D10505g
YBL024W	-2.01575	7.35313	1299.33	1.39306e-18						YALI1_F09481g	-1.54799	1.63981	61.6764	3.46173e-06	YALI0_F06380g
YKL033W-A	-2.02239	6.33789	886.756	4.48757e-17						YALI1_E12421g	-1.55145	3.56558	22.0732	0.000459688	0
YNR053C	-2.02396	6.93121	1228.17	2.32735e-18						YALI1_E25932g	-1.55178	4.60178	101.843	2.23703e-07	YALI0_E21934g
YOR096W	-2.03544	7.87529	877.842	4.91766e-17						YALI1_C02639g	-1.55514	6.48376	451.885	3.31833e-11	YALI0_C01969g
YGR185C	-2.03661	8.01769	1459.85	4.81354e-19						YALI1_F27211g	-1.56054	9.23597	367.762	1.16341e-10	YALI0_F20504g
YPL093W	-2.0423	7.7635	1476.71	4.33451e-19						YALI1_C11581g	-1.56352	4.32196	346.413	1.6722e-10	YALI0_C08437g
YER055C	-2.0429	9.21563	1122.39	5.28312e-18						YALI1_B11648g	-1.56413	5.0107	250.192	1.18782e-09	YALI0_B08624g
YJL136C	-2.04372	8.39235	1493.53	3.90854e-19						YALI1_D33168g	-1.56866	7.86821	60.9978	3.66968e-06	YALI0_D25014g
YNL248C	-2.04432	6.96349	1290.92	1.47796e-18						YALI1_E08472g	-1.57044	7.1297	718.352	1.92917e-12	YALI0_E07139g
YLR355C	-2.04438	10.3332	560.405	2.80698e-15						YALI1_C23150g	-1.57048	5.28678	115.251	1.111e-07	YALI0_C16148g
YER102W	-2.0468	8.5321	775.519	1.50892e-16						YALI1_F09405g	-1.57264	6.1805	199.03	4.63705e-09	YALI0_F06336g
YBR291C	-2.04874	8.40087	931.428	2.87438e-17						YALI1_D17181g	-1.57559	4.32606	106.239	1.76287e-07	YALI0_D13860g
YNR075W	-2.04961	3.82631	264.384	2.13081e-12						YALI1_D13368g	-1.58082	2.09431	41.1254	2.7305e-05	YALI0_D10703g
YNL178W	-2.05032	8.79488	947.068	2.47147e-17						YALI1_E41206g	-1.58192	5.90235	496.185	1.87331e-11	YALI0_E34727g
YDR497C	-2.05401	9.77097	1013.2	1.33933e-17						YALI1_E23912g	-1.5832	10.1257	340.607	1.85251e-10	YALI0_E20031g
YOR079C	-2.05529	3.92862	202.926	2.06671e-11						YALI1_C09308g	-1.58411	7.52742	281.972	5.79561e-10	YALI0_C06952g
YGR085C	-2.05659	7.98241	878.224	4.89832e-17						YALI1_E02162g	-1.58685	6.31525	237.401	1.6256e-09	YALI0_E01584g
YGR035C	-2.05849	4.14392	192.836	3.1862e-11						YALI1_C11883g	-1.58698	5.94884	527.719	1.28445e-11	YALI0_C08657g
YLR129W	-2.06053	6.96404	1151.54	4.184e-18						YALI1_C353g	-1.59162	6.72017	500.903	1.76788e-11	YALI0_C00319g
YNR043W	-2.06081	6.99053	567.313	1.81881e-14						YALI1_E08900g	-1.59286	5.81154	503.67	1.70924e-11	YALI0_E07491g
YKL057C	-2.06124	6.0725	527.941	6.57605e-15						YALI1_F17836g	-1.59773	7.60106	549.501	1.00233e-11	YALI0_F13343g
YBR029C	-2.0667	6.87455	978.6	1.8361e-17						YALI1_F23351g	-1.59825	6.31543	328.031	2.32632e-10	YALI0_F17512g
YKR057W	-2.06946	6.1237	340.499	8.66219e-12						YALI1_E18539g	-1.6005	8.91343	234.707	1.74023e-09	YALI0_E15488g
YPR010C	-2.07839	8.13684	1429.41	5.83431e-19						YALI1_E07818g	-1.60074	7.50742	205.576	3.82816e-09	YALI0_E06519g
YBR088C	-2.08298	5.91022	757.115	1.87444e-16						YALI1_B05364g	-1.60171	10.9601	256.284	1.02845e-09	YALI0_B03982g
YOL097C	-2.08977	6.87895	1138.22	4.65125e-18						YALI1_A15414g	-1.60359	3.7239	104.046	1.98308e-07	YALI0_A15345g
YHR149C	-2.09096	6.68868	1386.82	7.68899e-19						YALI1_F26654g	-1.60526	9.19239	745.314	1.5371e-12	YALI0_F20020g
YLR008C	-2.09181	6.71774	990.944	1.63862e-17						YALI1_B18190g	-1.6079	6.2871	363.588	1.24689e-10	YALI0_B13662g
YHR023W	-2.09188	5.71413	732.936	2.51248e-16						YALI1_E06882g	-1.61049	7.29872	635.808	4.0908e-12	YALI0_E05797g
YAR015W	-2.09763	9.0536	953.456	2.32526e-17						YALI1_A15185g	-1.61263	1.64723	38.4419	3.79103e-05	0
YHR052W	-2.10041	6.23091	421.514	4.94268e-13						YALI1_A03964g	-1.61406	6.226	272.177	7.1681e-10	YALI0_A03773g
YDR507C	-2.10218	7.13744	1027.4	1.18033e-17						YALI1_F02074g	-1.61648	7.95224	647.717	3.64944e-12	YALI0_F01254g
YNL247W	-2.10297	7.7922	1348.48	9.92947e-19						YALI1_F02238g	-1.62161	5.74096	444.107	3.68941e-11	YALI0_F01430g
YOR051C	-2.10386	6.67091	1651.3	1.56149e-19						YALI1_C06041g	-1.62338	5.89128	584.525	6.85968e-12	YALI0_C04543g
YMR215W	-2.10886	6.09372	1023.38	1.22307e-17						YALI1_F03028g	-1.62559	7.29328	154.696	2.0377e-08	YALI0_F01925g
YNL302C	-2.10962	7.89063	1252.15	1.95143e-18						YALI1_D02781g	-1.62605	6.26671	299.139	4.0598e-10	YALI0_D02321g
YDR395W	-2.11347	7.30929	1032.19	1.13148e-17						YALI1_B26153g	-1.62767	7.27612	264.34	8.5424e-10	YALI0_B20020g
YKL164C	-2.11369	9.70612	1028.51	1.16883e-17						YALI1_D34684g	-1.6282	5.50521	278.838	6.19859e-10	YALI0_D26235g
YGL226C-A	-2.11391	4.52879	75.4685	2.26245e-06						YALI1_D00724g	-1.6287	1.96096	37.8253	4.0982e-05	YALI0_D00671g
YOR128C	-2.11558	8.53113	1234.7	2.2176e-18						YALI1_A19759g	-1.62921	8.84506	398.725	7.11721e-11	YALI0_A18810g
YPR158C-D	-2.117	9.28463	1235.55	2.20363e-18						YALI1_D05901g	-1.6306	3.95707	158.829	1.74724e-08	YALI0_D04763g
YDL081C	-2.11905	7.94524	1525.1	3.22895e-19						YALI1_A06149g	-1.638	5.21222	329.232	2.27544e-10	YALI0_A06501g
YPR102C	-2.12275	7.88154	946.71	2.47995e-17						YALI1_F32090g	-1.64412	10.3714	198.687	4.68468e-09	YALI0_F24739g
YBL005W-B	-2.12469	6.83344	1356.81	9.38738e-19						YALI1_E26336g	-1.64422	10.3062	460.516	2.95616e-11	YALI0_E22352g
YLR048W	-2.1267	9.88108	888.425	4.41178e-17						YALI1_B24043g	-1.64892	5.64191	498.94	1.81087e-11	YALI0_B18524g
YHR163W	-2.1303	6.88892	1548.7	2.80629e-19						YALI1_C29066g	-1.65987	4.81071	161.764	1.57004e-08	YALI0_C21021g
YFR031C-A	-2.1303	9.38559	1309.35	1.29883e-18						YALI1_F30754g	-1.66104	7.73091	586.414	6.72507e-12	YALI0_F23463g
YDR540C	-2.13333	2.86819	152.422	2.28788e-10						YALI1_C00503g	-1.66639	5.66675	193.138	5.53891e-09	YALI0_C00429g
YDR447C	-2.13754	7.29678	601.551	1.78899e-14						YALI1_D17666g	-1.66804	2.62065	72.8457	1.42243e-06	YALI0_D14498g
YPL241C	-2.13764	4.33282	276.759	1.43272e-12						YALI1_E36309g	-1.66824	2.0115	17.9416	0.0010531	0
YLR222C	-2.13834	5.91457	1138.65	4.63515e-18						YALI1_E26860g	-1.66878	5.26341	404.54	6.51673e-11	YALI0_E22671g
YML026C	-2.14017	8.41814	809.393	1.02529e-16						YALI1_E26094g	-1.66962	3.20965	53.2513	7.44699e-06	YALI0_E22088g
YLR175W	-2.14143	7.91218	1444.69	5.29487e-19						YALI1_A00601g	-1.67056	7.69929	383.114	9.07441e-11	YALI0_A00506g
YDR037W	-2.14269	5.80465	316.216	1.26689e-11						YALI1_F30395g	-1.67225	6.41314	143.688	3.12928e-08	YALI0_F23177g
YGL229C	-2.14776	4.12514	324.66	3.55686e-13						YALI1_E33675g	-1.67494	5.75183	413.651	5.69006e-11	YALI0_E28512g
YGR264C	-2.14924	7.58213	1550.56	2.77575e-19						YALI1_A05459g	-1.67944	6.71114	654.495	3.42298e-12	YALI0_A05379g
YDL198C	-2.14931	8.29677	622.809	4.94623e-15						YALI1_F06035g	-1.68215	7.52905	339.203	1.89947e-10	YALI0_F04037g
YJL109C	-2.1534	6.56094	647.844	1.83651e-15						YALI1_B15692g	-1.68236	6.82687	537.08	1.1532e-11	YALI0_B11880g
YML059C	-2.15372	6.57123	636.959	2.46589e-15						YALI1_E05119g	-1.68519	5.53061	357.559	1.38004e-10	YALI0_E04246g
YPL090C	-2.15485	8.75989	893.278	4.19931e-17						YALI1_E27383g	-1.68531	7.76751	375.22	1.02984e-10	YALI0_E23243g
YPL227C	-2.15591	5.09701	483.195	1.05589e-14						YALI1_A11415g	-1.68581	6.35068	819.726	8.54308e-13	YALI0_A11407g
YBL031W	-2.16379	4.25802	254.959	2.91731e-12						YALI1_E28465g	-1.68614	7.07994	153.788	2.10881e-08	YALI0_E23947g
YDR300C	-2.16558	6.13031	1085.3	7.17177e-18						YALI1_D03952g	-1.68958	9.09792	641.732	3.86394e-12	YALI0_D03135g
YCR057C	-2.1689	6.71743	1235.35	2.20696e-18						YALI1_E28130g	-1.69511	6.63185	494.338	1.91655e-11	YALI0_E23760g
YJL130C	-2.1702	9.3658	986.357	1.70911e-17						YALI1_B21004g	-1.69814	4.62253	282.683	5.70837e-10	YALI0_B16038g
YER049W	-2.17049	6.9658	1230.3	2.29091e-18						YALI1_E33642g	-1.70017	5.62229	129.731	5.64478e-08	YALI0_E28490g
YOL039W	-2.17436	7.63177	1016.61	1.29905e-17						YALI1_C26959g	-1.70157	1.7665	48.2182	1.23628e-05	YALI0_C19646g
YPR137C-B	-2.17559	8.62295	1169.24	3.64157e-18						YALI1_A07309g	-1.70297	3.85343	127.778	6.15899e-08	YALI0_A07755g
YMR300C	-2.1762	8.30914	1200.48	2.86435e-18						YALI1_C15832g	-1.70423	10.2152	533.768	1.19778e-11	YALI0_C11341g
YKL006W	-2.17623	8.67806	1465.87	4.63595e-19						YALI1_B14382g	-1.70621	9.61916	600.25	5.82739e-12	YALI0_B10736g
YJR143C	-2.18187	6.9392	1219.94	2.47427e-18						YALI1_E22543g	-1.70702	6.22957	155.225	1.99757e-08	YALI0_E18788g
YDR316W-B	-2.18264	7.46894	1178.96	3.37717e-18						YALI1_F21778g	-1.70899	4.81262	305.336	3.58753e-10	YALI0_F16313g
YLR029C	-2.18385	9.88373	1096.74	6.51926e-18						YALI1_C27563g	-1.71028	1.74397	50.8969	9.39158e-06	YALI0_C19646g:2
YDR101C	-2.18821	6.54574	1379.32	8.07876e-19						YALI1_B26984g	-1.71135	3.88575	90.691	4.27808e-07	YALI0_B20636g
YNL066W	-2.19268	7.60197	836.567	7.60532e-17						YALI1_C17932g	-1.72051	6.98998	445.83	3.60321e-11	YALI0_C12749g
YNL097C-B	-2.1941	1.23461	64.6008	1.90531e-07						YALI1_C29676g	-1.72149	5.21498	260.209	9.38891e-10	YALI0_C21516g
YJL208C	-2.19575	5.95101	993.213	1.60495e-17						YALI1_A01618g	-1.72731	1.14755	16.962	0.00130455	0
YKL023C-A	-2.19767	5.95007	943.325	2.56186e-17						YALI1_F10938g	-1.72868	5.31759	293.037	4.59681e-10	YALI0_F07601g
YHR208W	-2.19772	10.0018	1075.33	7.7991e-18						YALI1_F33189g	-1.73255	8.00849	299.855	4.0017e-10	YALI0_F25795g
YOR198C	-2.20717	8.23727	1618.4	1.87684e-19						YALI1_A22454g	-1.73436	11.1641	201.111	4.36016e-09	YALI0_A21439g
YNL069C	-2.20722	9.0405	896.457	4.06629e-17						YALI1_C02044g	-1.73514	3.60347	43.9292	1.97216e-05	0
YBR031W	-2.21007	9.59781	715.15	3.13573e-16						YALI1_F31283g	-1.73587	6.27994	413.303	5.71934e-11	YALI0_F23837g
YLR227W-B	-2.21151	8.61147	1460.43	4.79595e-19						YALI1_E01530g	-1.74337	7.81912	988.197	2.68928e-13	YALI0_E01034g
YLR452C	-2.21167	6.29679	1018.71	1.27493e-17						YALI1_B22109g	-1.74551	6.52457	664.555	3.1162e-12	YALI0_B17006g
YGR204W	-2.21234	10.1591	866.446	5.53545e-17						YALI1_C26017g	-1.74563	6.29663	171.589	1.1116e-08	YALI0_C18755g
YAL012W	-2.2147	8.80085	707.615	5.35439e-16						YALI1_B19079g	-1.7483	9.56917	663.472	3.14765e-12	YALI0_B14509g
YJR094W-A	-2.21714	6.60385	1075.77	7.77043e-18						YALI1_A22275g	-1.74869	7.96298	309.942	3.27755e-10	YALI0_A21307g
YLR146C	-2.21718	4.11502	362.156	1.36105e-13						YALI1_A10529g	-1.75076	4.71396	330.026	2.2425e-10	YALI0_A10571g
YOR095C	-2.21828	5.06034	411.271	4.4236e-14						YALI1_C13261g	-1.75537	4.68143	277.942	6.31965e-10	YALI0_C09570g
YER145C	-2.21878	7.88875	1277.67	1.62364e-18						YALI1_E04143g	-1.7556	7.33986	429.812	4.50461e-11	YALI0_E03476g
YMR120C	-2.22169	10.4595	855.555	6.20719e-17						YALI1_E02265g	-1.7636	5.2285	359.493	1.33562e-10	YALI0_E01694g
YAL007C	-2.23084	6.71898	1667.7	1.42664e-19						YALI1_E29535g	-1.76388	5.54266	305.281	3.59144e-10	YALI0_E24717g
YOR341W	-2.23269	7.51089	1369.33	8.63257e-19						YALI1_B06028g	-1.76599	7.00465	646.893	3.67814e-12	YALI0_B04488g
YNR009W	-2.2343	5.5661	822.919	8.82568e-17						YALI1_F07093g	-1.76843	7.8648	316.593	2.88305e-10	YALI0_F04620g
YGR034W	-2.2348	8.40935	1272.54	1.68425e-18						YALI1_E17214g	-1.77898	9.73836	596.619	6.04875e-12	YALI0_E14190g
YOL124C	-2.23911	5.72533	984.882	1.73248e-17						YALI1_D20061g	-1.77931	4.68089	353.768	1.47223e-10	YALI0_D16269g
YIL018W	-2.24264	9.37423	886.238	4.5114e-17						YALI1_D13341g	-1.79092	6.48147	404.216	6.54857e-11	YALI0_D10681g
YNL298W	-2.2481	7.05107	1183.56	3.25959e-18						YALI1_C27543g	-1.79172	4.71378	99.3641	2.56914e-07	YALI0_C19624g:2
YGL070C	-2.25239	5.44893	723.575	2.8214e-16						YALI1_C26939g	-1.79239	4.69681	102.97	2.10267e-07	YALI0_C19624g
YER131W	-2.25699	8.60921	1094.31	6.6522e-18						YALI1_F21224g	-1.79717	5.41826	398.407	7.15185e-11	YALI0_F15763g
YPL257W-B	-2.25798	8.04602	229.278	1.37898e-08						YALI1_F27989g	-1.79838	3.24402	81.9163	7.50452e-07	YALI0_F21109g
YIL009W	-2.25987	5.17595	610.722	1.29807e-15						YALI1_B01136g	-1.79979	7.08282	555.243	9.40413e-12	YALI0_B00704g
YCR072C	-2.26324	5.6335	1210.88	2.64809e-18						YALI1_D09356g	-1.80341	7.25208	686.48	2.55163e-12	YALI0_D07326g
YOR063W	-2.2647	9.9961	839.053	7.4038e-17						YALI1_D24508g	-1.80354	7.28564	461.049	2.93535e-11	YALI0_D19316g
YLR314C	-2.27101	7.42289	1466.74	4.61102e-19						YALI1_B05072g	-1.80367	8.62038	503.994	1.70252e-11	YALI0_B03630g
YGL234W	-2.27853	9.88918	865.771	5.57462e-17						YALI1_E04613g	-1.80494	7.39782	658.979	3.28211e-12	YALI0_E03828g
YHR050W-A	-2.28386	4.25519	25.314	0.000874798						YALI1_C28661g	-1.8069	1.25818	51.2482	9.06701e-06	0
YJL108C	-2.28496	5.86171	380.245	1.10506e-12						YALI1_B13641g	-1.808	5.79435	160.33	1.65389e-08	YALI0_B10109g
YHR010W	-2.2896	8.51487	571.291	4.01223e-14						YALI1_B18741g	-1.80982	7.67372	839.814	7.3564e-13	YALI0_B14201g
YJR063W	-2.29166	4.95745	418.432	3.79603e-14						YALI1_B04937g	-1.81431	5.54731	443.902	3.69983e-11	YALI0_B03476g
YJR070C	-2.29379	7.63729	1673.98	1.37842e-19						YALI1_C25581g	-1.81736	5.33559	313.614	3.05249e-10	YALI0_C18403g
YER117W	-2.30118	8.3745	461.44	1.61616e-12						YALI1_D00888g	-1.82843	7.22859	403.619	6.60777e-11	YALI0_D00825g
YOR153W	-2.30412	9.37492	598.95	8.39615e-15						YALI1_E21983g	-1.83826	6.32151	646.436	3.69416e-12	YALI0_E18282g
YEL054C	-2.30876	8.48078	979.988	1.81263e-17						YALI1_E34185g	-1.8417	4.1723	178.236	8.89194e-09	YALI0_E28875g
YML043C	-2.3114	3.81955	225.277	8.46775e-12						YALI1_A09064g	-1.84661	3.20445	77.7228	1.00045e-06	YALI0_A09383g
YPL131W	-2.31182	10.7424	996.159	1.56237e-17						YALI1_D35025g	-1.8471	5.34284	250.635	1.1753e-09	YALI0_D26488g
YGL097W	-2.3135	6.49344	843.569	7.05273e-17						YALI1_B06447g	-1.85173	5.27906	699.637	2.26999e-12	YALI0_B04708g
YGR177C	-2.31366	4.30866	397.552	5.97375e-14						YALI1_F35746g	-1.85181	4.60442	262.892	8.8287e-10	YALI0_F28061g
YLR413W	-2.31833	5.68684	227.831	1.92225e-09						YALI1_A01122g	-1.85932	6.34934	503.996	1.70249e-11	YALI0_A00847g
YKL029C	-2.32087	9.8812	740.975	2.27695e-16						YALI1_C14369g	-1.86843	6.83256	558.915	9.03138e-12	YALI0_C10208g
YMR116C	-2.33336	9.48305	900.063	3.921e-17						YALI1_F04433g	-1.86887	10.3273	458.313	3.04408e-11	YALI0_F03179g
YNL210W	-2.33374	2.23609	163.385	1.28396e-10						YALI1_C25782g	-1.87161	6.63464	373.142	1.06518e-10	YALI0_C18535g
YKL212W	-2.33601	7.1694	1780.81	7.82809e-20						YALI1_C09072g	-1.87388	7.59072	595.347	6.12863e-12	YALI0_C06798g
YLR388W	-2.3398	6.82253	1068.48	8.26561e-18						YALI1_F25382g	-1.87427	6.48029	79.4338	8.88283e-07	YALI0_F19030g
YLR342W	-2.34065	9.50232	1304.53	1.34316e-18						YALI1_E02850g	-1.88657	6.26731	178.243	8.88976e-09	YALI0_E02266g
YBL003C	-2.3418	5.71475	609.122	1.32901e-15						YALI1_E13787g	-1.89112	4.74429	140.074	3.62661e-08	YALI0_E10923g
YPR175W	-2.34463	5.38122	907.298	3.64657e-17						YALI1_A01602g	-1.89424	7.81853	899.632	4.80792e-13	YALI0_A01133g
YLR340W	-2.34869	9.17105	1315.82	1.24171e-18						YALI1_B12409g	-1.89428	6.15892	540.88	1.10442e-11	YALI0_B09273g
YLR113W	-2.34904	7.72539	2172.96	1.26526e-20						YALI1_C21298g	-1.89817	6.88483	291.87	4.70868e-10	YALI0_C15092g
YGR189C	-2.34946	9.95329	765.323	1.70054e-16						YALI1_A02443g	-1.90128	3.49915	195.099	5.2179e-09	YALI0_A02046g
YLR083C	-2.35879	6.7297	1857.74	5.31602e-20						YALI1_D08317g	-1.90224	5.38155	156.071	1.93521e-08	YALI0_D06479g
YHR068W	-2.36482	7.07136	1082.99	7.31208e-18						YALI1_E17201g	-1.90552	4.07435	181.31	8.04076e-09	YALI0_E14168g
YDR146C	-2.36779	6.75148	1989.16	2.84329e-20						YALI1_B21594g	-1.91342	4.84585	254.109	1.08232e-09	YALI0_B16566g
YGL120C	-2.3738	6.74388	960.343	2.17829e-17						YALI1_F18152g	-1.91567	7.47068	404.661	6.50487e-11	YALI0_F13607g
YJR027W	-2.37591	7.93775	1654.17	1.53695e-19						YALI1_D32153g	-1.91718	10.4573	192.616	5.62813e-09	YALI0_D24387g
YOR206W	-2.38118	6.80335	801.083	3.39178e-16						YALI1_D11402g	-1.91779	5.76208	177.783	9.02597e-09	YALI0_D08910g
YML008C	-2.38427	8.03934	1525.97	3.21214e-19						YALI1_F11481g	-1.91923	5.35136	252.602	1.12155e-09	YALI0_F08129g
YPL265W	-2.3867	7.42284	482.076	2.67867e-12						YALI1_E09051g	-1.9222	2.62105	82.7306	7.10767e-07	YALI0_E07579g
YMR093W	-2.38781	6.13908	1221.23	2.45057e-18						YALI1_F03948g	-1.92867	4.83294	305.322	3.58854e-10	YALI0_F02673g
YIL123W	-2.40079	8.27471	830.672	1.76787e-16						YALI1_E17811g	-1.93057	5.37876	595.178	6.13934e-12	YALI0_E14817g
YDR365W-B	-2.40189	6.22089	1302.99	1.35771e-18						YALI1_E30520g	-1.93477	5.70578	381.696	9.28138e-11	YALI0_E25762g
YLR167W	-2.41539	10.1261	1114.4	5.63781e-18						YALI1_C11589g	-1.93514	4.66965	216.346	2.82707e-09	YALI0_C08459g
YOL014W	-2.41596	2.3481	147.423	3.01471e-10						YALI1_B25833g	-1.93695	8.87127	98.234	2.73932e-07	YALI0_B19756g
YLR023C	-2.41661	5.78642	1265.6	1.77041e-18						YALI1_D28354g	-1.9383	4.04502	85.7158	5.84704e-07	0
YHL015W	-2.42797	9.71153	1540.6	2.944e-19						YALI1_B16863g	-1.94029	6.37008	703.976	2.18514e-12	YALI0_B12738g
YMR241W	-2.44792	7.69229	915.56	8.99891e-17						YALI1_F16478g	-1.94404	7.73562	255.756	1.04123e-09	YALI0_F12331g
YOL103W-B	-2.44892	7.78707	114.102	3.4515e-06						YALI1_F32910g	-1.94455	5.19299	268.69	7.74531e-10	YALI0_F25597g
YPR033C	-2.46057	7.59282	2309.28	7.24338e-21						YALI1_B16309g	-1.95832	5.57981	123.936	7.33773e-08	YALI0_B12386g
YOR369C	-2.46156	8.52549	1161.46	3.86986e-18						YALI1_A10798g	-1.96245	5.83919	84.8619	6.17906e-07	YALI0_A10703g
YDL055C	-2.47763	9.34458	1629.04	1.76776e-19						YALI1_F20123g	-1.96305	4.01383	218.821	2.64218e-09	YALI0_F15059g
YKL001C	-2.48497	9.41842	1834.43	5.96716e-20						YALI1_C15492g	-1.97117	2.16554	118.991	9.26106e-08	YALI0_C11077g
YLR249W	-2.48893	10.9502	953.123	2.33264e-17						YALI1_C29365g	-1.97233	4.77576	271.19	7.32623e-10	0
YLR264W	-2.50183	5.54777	1003.19	1.46574e-17						YALI1_D18408g	-1.97783	5.86076	325.441	2.44059e-10	YALI0_D15114g
YDL085C-A	-2.50261	4.44118	620.891	1.11911e-15						YALI1_A10784g	-1.98211	5.31511	346.383	1.67306e-10	YALI0_A10681g
YNL070W	-2.50594	5.74478	107.37	2.76807e-06						YALI1_E23824g	-1.98855	5.3398	227.206	2.11219e-09	YALI0_E19943g
YGR208W	-2.50723	6.28225	941.61	2.60448e-17						YALI1_A20965g	-1.99036	2.31037	76.8247	1.06586e-06	YALI0_A19866g
YLR285C-A	-2.52638	1.907	154.96	1.99495e-10						YALI1_E11441g	-2.00065	5.39615	536.306	1.16345e-11	YALI0_E09284g
YNL143C	-2.53305	1.71726	120.095	1.60813e-09						YALI1_F24667g	-2.00312	8.42767	708.058	2.10867e-12	YALI0_F18502g
YLR061W	-2.53834	8.26423	1144.44	4.42614e-18						YALI1_E00760g	-2.0063	7.62526	209.65	3.40751e-09	YALI0_E00418g
YGL123W	-2.55673	9.75862	1573.09	2.433e-19						YALI1_F11199g	-2.00955	6.2945	702.495	2.21369e-12	YALI0_F07821g
YGR152C	-2.56442	5.79734	504.556	1.07378e-13						YALI1_B24836g	-2.01774	7.65433	626.927	4.46051e-12	YALI0_B18986g
YLR058C	-2.58895	10.3025	1063	8.66094e-18						YALI1_B00578g	-2.02033	7.99022	599.697	5.86051e-12	YALI0_B00572g
YBR096W	-2.59114	6.54345	973.811	2.26287e-17						YALI1_C17782g	-2.02298	6.15949	275.303	6.69263e-10	YALI0_C12595g
YPR060C	-2.59265	5.51476	1082.01	7.37228e-18						YALI1_C20793g	-2.03064	5.58442	468.266	2.66956e-11	YALI0_C14872g
YKL014C	-2.59349	6.06693	1026.98	1.18474e-17						YALI1_D14199g	-2.04774	9.10137	266.027	8.22243e-10	YALI0_D11330g
YPL263C	-2.59395	6.41552	2027.57	2.38644e-20						YALI1_D24836g	-2.05987	7.34033	501.863	1.74727e-11	YALI0_D19558g
YOR313C	-2.60333	2.48242	99.6727	1.10247e-08						YALI1_F26519g	-2.06216	8.03219	302.348	3.80681e-10	YALI0_F19888g
YMR318C	-2.61147	8.07231	1638.36	1.67794e-19						YALI1_E25163g	-2.07518	3.83173	256.34	1.0271e-09	YALI0_E21109g
YJR048W	-2.61642	7.91967	1323.5	1.17757e-18						YALI1_C04991g	-2.07588	4.63158	367.822	1.16226e-10	YALI0_C03762g
YGR128C	-2.61682	6.88988	1061.67	8.76022e-18						YALI1_B07331g	-2.08312	6.46599	263.02	8.80289e-10	YALI0_B05346g
[truncated: 135 more rows]

## Sheet: Suppl. s4, 13C-Fluxes
	S. cerevisiae Non-producing			S. cerevisiae Producing			Y. lipolytica Non-producing			Y. lipolytica Producing
SSR	794			867.8			499.1			733.8
Expected SSR	210.8-299.0			212.7-301.1			206.3-293.5			206.3-293.5
	Flux	Std Err	Rel. Flux	Flux	Std Err	Rel. Flux	Flux	Std Err	Rel. Flux	Flux	Std Err	Rel. Flux
Reaction	mmol g-1 h-1	mmol g-1 h-2	%	mmol g-1 h-1	mmol g-1 h-2	%	mmol g-1 h-1	mmol g-1 h-2	%	mmol g-1 h-1	mmol g-1 h-2	%
Glc.ext -> G6P	15.7111	5.5321	100	15.0159	0.1394	100	1.6478	0.1031	100	1.5733	0.0971	100
-> Biomass	0.33	0.0175	2.10043	0.1733	0.007	1.15411	0.1271	0.0035	7.71331	0.1272	0.0035	8.08492
G6P <-> F6P	13.3116	3.2707	84.7274	13.8962	0.2791	92.5432	0.5042	0.1156	30.5984	0.2933	0.1114	18.6423
F6P <-> FBP	13.7567	12.6643	87.5604	14.0699	0.3789	93.7	1.0241	0.1354	62.1495	0.8711	0.1169	55.3677
FBP <-> DHAP + G3P	13.7567	12.6643	87.5604	14.0699	0.3789	93.7	1.0241	0.1354	62.1495	0.8711	0.1169	55.3677
DHAP <-> G3P	11.3505	4.7427	72.2451	10.1391	0.1996	67.5224	0.9262	0.0836	56.2083	0.806	0.0752	51.2299
G3P -> PG3	26.0468	10.2226	165.786	24.6223	0.2749	163.975	2.1681	0.1786	131.575	1.9733	0.1636	125.424
PG3 -> PEP	25.8714	10.2423	164.67	24.5267	0.2661	163.338	2.0281	0.1765	123.079	1.8213	0.1619	115.763
PEP -> Pyr.c	25.6971	10.2343	163.56	24.4352	0.266	162.729	1.9927	0.1763	120.931	1.7859	0.1618	113.513
Pyr.c + CO2 -> OAA.c	1.6469	4.6588	10.4824	0.8519	0.2756	5.67332	0.5515	0.1029	33.4689	0.5027	0.0948	31.9519
Pyr.c -> AcCHO + CO2	24.0369	10.0978	152.993	23.5671	0.2759	156.948	1e-07	0.0275	6.0687e-06	1e-07	0.0263	6.35607e-06
DHAP -> Glyc3P	2.8182	0.0443	17.9376	4.1137	0.1916	27.3956	0.0651	0.0018	3.95072	0.0651	0.0018	4.1378
Glyc3P -> Glyc	2.8099	0.0446	17.8848	4.1094	0.1916	27.367	N/A	N/A	N/A	N/A	N/A	N/A
AcCHO -> EtOH	22.3666	9.6214	142.362	21.0067	0.2499	139.896	N/A	N/A	N/A	N/A	N/A	N/A
AcCHO -> AcCOOH	1.3912	0.5252	8.85489	2.4097	0.1449	16.0477	N/A	N/A	N/A	N/A	N/A	N/A
AcCHO -> AcCoA.c	0.3307	0.0166	2.10488	0.1706	0.0115	1.13613	0.0761	0.0339	4.61828	0.0522	0.0304	3.31787
EtOH -> EtOH.ext	22.3666	9.6214	142.362	21.0067	0.2499	139.896	N/A	N/A	N/A	N/A	N/A	N/A
AcCOOH -> AcCOOH.ext	1.4104	0.526	8.97709	2.4198	0.1449	16.1149	N/A	N/A	N/A	N/A	N/A	N/A
Glyc -> Glyc.ext	2.8099	0.0446	17.8848	4.1094	0.1916	27.367	N/A	N/A	N/A	N/A	N/A	N/A
G6P -> CO2 + Ru5P	1.8366	2.5522	11.6898	0.8242	0.2623	5.48885	0.8658	0.1356	52.5428	1.0021	0.1393	63.6941
Ru5P <-> R5P	0.7127	0.855	4.53628	0.3275	0.0874	2.18102	0.3475	0.0454	21.0887	0.3929	0.0467	24.973
Ru5P <-> X5P	1.1238	1.6972	7.1529	0.4967	0.1749	3.30783	0.5183	0.0902	31.4541	0.6091	0.0926	38.7148
X5P + E4P <-> G3P + F6P	0.5183	0.8467	3.29894	0.2255	0.0875	1.50174	0.2503	0.0451	15.19	0.2957	0.0463	18.7949
X5P + R5P <-> S7P + G3P	0.6055	0.8505	3.85396	0.2712	0.0874	1.80609	0.268	0.0451	16.2641	0.3134	0.0463	19.9199
S7P + G3P <-> E4P + F6P	0.1935	8.7225	1.23161	0.0882	0.2698	0.587377	0.3008	0.1334	18.2546	0.3134	0.1319	19.9199
S7P <-> S17BP	0.412	7.9623	2.62235	0.183	0.3089	1.21871	-0.0328	0.1095	-1.99053	-2.6843e-14	0.1031	-1.70616e-12
S17BP <-> E4P + DHAP	0.412	7.9623	2.62235	0.183	0.3089	1.21871	-0.0328	0.1095	-1.99053	-2.684e-14	0.1031	-1.70597e-12
Pyr.c -> Pyr.m	1e-07	4.7194	6.36493e-07	1e-07	0.2627	6.65961e-07	1.3643	0.1065	82.7952	1.2053	0.0944	76.6097
OAA.c <-> OAA.m	1.2772	4.666	8.12928	0.6649	0.2621	4.42797	-4.7132	122.899	-286.03	0.1012	126.731	6.43234
Pyr.m -> AcCoA.m + CO2	0.406	0.039	2.58416	0.2149	0.0107	1.43115	1.4305	0.1309	86.8127	1.2459	0.1144	79.1902
OAA.m + AcCoA.m -> Cit.m	0.3083	0.0351	1.96231	0.1636	0.0091	1.08951	1.4096	0.1307	85.5444	1.225	0.1142	77.8618
Cit.m -> ICit.m	0.3083	0.0351	1.96231	0.1636	0.0091	1.08951	1.1413	0.2494	69.262	0.9326	0.2311	59.2767
ICit.m -> AKG.m + CO2	0.3083	0.0351	1.96231	0.1636	0.0091	1.08951	1.1413	0.2494	69.262	0.9326	0.2311	59.2767
AKG.m -> Suc.m + CO2	1e-07	0.0248	6.36493e-07	1e-07	0.0062	6.65961e-07	0.9826	0.4286	59.631	0.6089	0.3569	38.7021
Suc.m <-> Fum.m	1e-07	0.0248	6.36493e-07	1e-07	0.0062	6.65961e-07	0.982	0.1716	59.5946	0.7728	0.1563	49.1197
Fum.m <-> Mal.m	1e-07	0.0248	6.36493e-07	1e-07	0.0062	6.65961e-07	-295380	142.006	-1.79257e+07	-1776.9	140.003	-112941
Mal.m <-> OAA.m	-0.9689	4.6952	-6.16698	-0.5013	0.2631	-3.33846	6.1228	122.899	371.574	1.1238	126.731	71.4295
Mal.m -> Pyr.m + CO2	0.9689	4.6723	6.16698	0.5013	0.2612	3.33846	0.1919	0.0317	11.6458	0.1663	0.0276	10.5701
AKG.c -> AKG.ex	N/A	N/A	N/A	N/A	N/A	N/A	0.03	0.0035	1.82061	0.0305	0.0035	1.9386
Cit.c -> Cit.ex	N/A	N/A	N/A	N/A	N/A	N/A	0.001	0.00070709	0.060687	0.001	0.00070709	0.0635607
Fum.c -> Fum.ex	N/A	N/A	N/A	N/A	N/A	N/A	0.002	0.0007071	0.121374	0.002	0.0007071	0.127121
ICit.c -> ICit.ex	N/A	N/A	N/A	N/A	N/A	N/A	0.001	0.00070709	0.060687	0.001	0.00070709	0.0635607
Mal.c -> Mal.ex	N/A	N/A	N/A	N/A	N/A	N/A	0.008	0.0021	0.485496	0.0082	0.0021	0.521197
Pyr.c -> Pyr.ex	N/A	N/A	N/A	N/A	N/A	N/A	0.0774	0.0233	4.69717	0.0782	0.0233	4.97044
Suc.c -> Suc.ex	N/A	N/A	N/A	N/A	N/A	N/A	0.001	0.00070711	0.060687	0.001	0.00070706	0.0635607
Cit.m <-> Cit.c	N/A	N/A	N/A	N/A	N/A	N/A	0.2683	0.1783	16.2823	0.2924	0.1624	18.5851
Suc.c <-> Suc.m	N/A	N/A	N/A	N/A	N/A	N/A	-0.00061921	0.2887	-0.037578	0.1639	0.2267	10.4176
Mal.c <-> Mal.m	N/A	N/A	N/A	N/A	N/A	N/A	295380	187.784	1.79257e+07	1778.2	188.815	113024
AKG.m <-> AKG.c	N/A	N/A	N/A	N/A	N/A	N/A	-0.4678	100.412	-28.3894	-0.2891	98.9939	-18.3754
Fum.m -> Fum.c	N/A	N/A	N/A	N/A	N/A	N/A	295380	142.006	1.79257e+07	1777.7	140.003	112992
AcCoA.c + OAA.c -> Cit.c	0.0257	0.0034	0.163579	0.0117	0.0019	0.0779174	6.6528e-07	0.1628	4.03738e-05	1e-07	0.1557	6.35607e-06
Cit.c -> AcCoA.c + OAA.c	N/A	N/A	N/A	N/A	N/A	N/A	0.2663	0.0976	16.1609	0.2903	0.097	18.4517
Cit.c <-> ICit.c	0.0257	0.0034	0.163579	0.0117	0.0019	0.0779174	0.001	0.0949	0.060687	0.001	0.0879	0.0635607
ICit.c <-> GLYOXY.c + Suc.c	0.0257	0.0034	0.163579	0.0117	0.0019	0.0779174	1e-07	0.0949	6.0687e-06	1e-07	0.0879	6.35607e-06
AcCoA.c + GLYOXY.c -> Mal.c	0.0257	0.0034	0.163579	0.0117	0.0019	0.0779174	1e-07	0.0949	6.0687e-06	1e-07	0.0879	6.35607e-06
Mal.c <-> OAA.c	0.1543	0.0078	0.982108	0.0792	0.0037	0.527441	-5.2634	122.899	-319.42	-0.4481	126.731	-28.4815
Mal.c <-> Fum.c	-0.1286	0.0068	-0.81853	-0.0675	0.0027	-0.449524	-295380	142.006	-1.79257e+07	-1777.8	140.003	-112998
AKG.c -> Suc.c + CO2	N/A	N/A	N/A	N/A	N/A	N/A	1e-07	0.1981	6.0687e-06	0.1645	0.1434	10.4557
AcCoA.c + CO2 -> MCOA.c	N/A	N/A	N/A	0.00050458	0.0075	0.0033603	N/A	N/A	N/A	1.5002e-06	0.0106	9.53537e-05
AcCoA.c + MCOA.c + MCOA.c + MCOA.c + MCOA.c + MCOA.c + MCOA.c -> C14COA + CO2 + CO2 + CO2 + CO2 + CO2 + CO2	N/A	N/A	N/A	6.7035e-05	0.00099988	0.000446427	N/A	N/A	N/A	2.0002e-07	0.0014	1.27134e-05
MCOA.c + C14COA -> CO2 + C16COA	N/A	N/A	N/A	6.7035e-05	0.00099988	0.000446427	N/A	N/A	N/A	2.0002e-07	0.0014	1.27134e-05
MCOA.c + C16COA -> CO2 + C18COA	N/A	N/A	N/A	3.5329e-05	0.00070706	0.000235277	N/A	N/A	N/A	1e-07	0.00099944	6.35607e-06
C16COA -> C16OH	N/A	N/A	N/A	3.1707e-05	0.00070707	0.000211156	N/A	N/A	N/A	1.0002e-07	0.00099956	6.35734e-06
C18COA -> C18OH	N/A	N/A	N/A	3.5329e-05	0.00070706	0.000235277	N/A	N/A	N/A	1e-07	0.00099944	6.35607e-06
AKG.m -> AKG	0.6448	0.0251	4.1041	0.3311	0.0141	2.205	0.6998	100.412	42.4687	0.686	98.9938	43.6026
AKG.c -> AKG	1.0127	0.1163	6.44576	0.5356	0.0223	3.56689	7.7485e-07	100.412	4.70233e-05	0.002	98.9938	0.127121
AKG -> Glu	1.6575	0.1154	10.5499	0.8667	0.0352	5.77188	0.6998	0.0394	42.4687	0.6881	0.0325	43.7361
Glu -> Gln	0.2993	0.0159	1.90502	0.1571	0.0063	1.04622	0.2181	0.006	13.2358	0.2181	0.006	13.8626
Glu -> Pro	0.0545	0.0029	0.346889	0.0286	0.0012	0.190465	0.0195	0.00053381	1.1834	0.0195	0.00053428	1.23943
Glu + Glu + CO2 + Gln + Asp -> AKG.m + Arg + Glu + Fum.c	0.0531	0.0028	0.337978	0.0279	0.0011	0.185803	0.0179	0.00049194	1.0863	0.0179	0.00049237	1.13774
OAA.c + Glu -> Asp + AKG.c	0.4983	0.1791	3.17164	0.2545	0.106	1.69487	0.2676	0.0176	16.2398	0.2437	0.0134	15.4897
Asp + Gln -> Asn + Glu	0.0337	0.0018	0.214498	0.0177	0.00071276	0.117875	0.0201	0.00055126	1.21981	0.0201	0.00055174	1.27757
Pyr.c + Glu -> Ala + AKG.c	0.0226	0.0402	0.143847	0.021	0.0042	0.139852	1e-07	0.0039	6.0687e-06	1e-07	0.0034	6.35607e-06
Pyr.m + Glu -> Ala + AKG.m	0.1289	0.0342	0.820439	0.0585	0.0047	0.389587	0.0413	0.0041	2.50637	0.0413	0.0036	2.62506
Asp -> Thr	0.1783	0.1724	1.13487	0.0865	0.1054	0.576056	0.1062	0.0163	6.44496	0.0823	0.0118	5.23104
Thr -> Gly + AcCHO	0.0515	0.1701	0.327794	0.02	0.1053	0.133192	0.0761	0.0161	4.61828	0.0522	0.0117	3.31787
PG3 + Glu -> Ser + AKG.c	0.1754	0.1827	1.11641	0.0956	0.1098	0.636658	0.14	0.0198	8.49618	0.152	0.018	9.66122
Ser <-> Gly + C1	0.0987	0.1832	0.628218	0.0553	0.1098	0.368276	0.0772	0.0195	4.68503	0.0892	0.0177	5.66961
Gly <-> CO2 + C1	0.0188	0.0374	0.119661	0.0063	0.0048	0.0419555	0.0859	0.0346	5.21301	0.074	0.0267	4.70349
Ser + AcCoA.c + Asp + CO2 -> Cys + AcCOOH + Suc.c + CO2	0.0023	0.00012243	0.0146393	0.0012	4.8915e-05	0.00799153	0.00038143	1.0467e-05	0.0231478	0.00038157	1.0476e-05	0.0242528
Asp + C1 + AcCoA.c -> Met + AcCOOH	0.0168	0.00089201	0.106931	0.0088	0.00035638	0.0586045	0.0053	0.00014654	0.321641	0.0053	0.00014666	0.336872
AKG.m + AcCoA.c + Glu + Glu -> Lys + CO2 + AKG.c + AKG.c	0.0944	0.005	0.600849	0.0496	0.002	0.330317	0.0331	0.00090713	2.00874	0.0331	0.00090792	2.10386
AcCoA.m + Pyr.m + Pyr.m + Glu -> Leu + CO2 + CO2 + AKG.m	0.0977	0.0052	0.621853	0.0513	0.0021	0.341638	0.0209	0.00057219	1.26836	0.0209	0.00057269	1.32842
Thr + Pyr.m + Glu -> Ile + CO2 + AKG.m	0.0637	0.0034	0.405446	0.0334	0.0013	0.222431	0.0097	0.00026516	0.588664	0.0097	0.00026539	0.616538
Pyr.m + Pyr.m + Glu -> Val + CO2 + AKG.m	0.0875	0.0046	0.556931	0.0459	0.0019	0.305676	0.0165	0.00045356	1.00134	0.0165	0.00045396	1.04875
PEP + PEP + E4P + Glu -> Phe + CO2 + AKG.c	0.0442	0.0023	0.28133	0.0232	0.00093637	0.154503	0.0112	0.00030703	0.679694	0.0112	0.0003073	0.711879
PEP + PEP + E4P + Glu -> Tyr + CO2 + AKG.c	0.0337	0.0018	0.214498	0.0177	0.00071276	0.117875	0.0061	0.00016747	0.370191	0.0061	0.00016762	0.38772
Ser + R5P + PEP + E4P + PEP + Gln -> Trp + CO2 + G3P + Pyr.c + Glu	0.0092	0.00048973	0.0585573	0.0049	0.00019566	0.0326321	0.00038143	1.0467e-05	0.0231478	0.00038157	1.0476e-05	0.0242528
R5P + C1 + Gln + Asp -> His + AKG.c + Fum.c	0.0218	0.0012	0.138755	0.0114	0.0004612	0.0759195	0.0069	0.0001884	0.41874	0.0069	0.00018857	0.438569
CO2 + Asp + R5P + Gln -> UMP + CO2 + Glu	0.0406	0.0022	0.258416	0.0213	0.0008595	0.14185	0.0361	0.00099086	2.1908	0.0361	0.00099173	2.29454
UMP + Gln -> CMP + Glu	0.0173	0.0009165	0.110113	0.0091	0.00036616	0.0606024	0.0177	0.00048496	1.07416	0.0177	0.00048539	1.12502
R5P + Gln + Gln + Gly + Asp + C1 + C1 + CO2 -> IMP + Glu + Glu + Fum.c	0.0356	0.0019	0.226591	0.0187	0.00075469	0.124535	0.0361	0.00099086	2.1908	0.0361	0.00099173	2.29454
IMP + Asp -> AMP + Fum.c	0.018	0.00095498	0.114569	0.0095	0.00038154	0.0632663	0.0184	0.0005059	1.11664	0.0184	0.00050634	1.16952
IMP + Gln -> GMP + Glu	0.0176	0.00093399	0.112023	0.0093	0.00037315	0.0619343	0.0177	0.00048496	1.07416	0.0177	0.00048539	1.12502
AMP -> DAMP	0.0012	6.2966e-05	0.00763791	0.0006238	2.5156e-05	0.00415426	0.0028	7.6757e-05	0.169924	0.0028	7.6824e-05	0.17797
CMP -> DCMP	0.00079212	4.1977e-05	0.00504179	0.00041587	1.6771e-05	0.00276953	0.0027	7.3268e-05	0.163855	0.0027	7.3332e-05	0.171614
GMP -> DGMP	0.00079212	4.1977e-05	0.00504179	0.00041587	1.6771e-05	0.00276953	0.0027	7.3268e-05	0.163855	0.0027	7.3332e-05	0.171614
UMP -> DUMP	0.0012	6.2966e-05	0.00763791	0.0006238	2.5156e-05	0.00415426	0.0028	7.6757e-05	0.169924	0.0028	7.6824e-05	0.17797
DUMP + C1 -> DTMP	0.0012	6.2966e-05	0.00763791	0.0006238	2.5156e-05	0.00415426	0.0028	7.6757e-05	0.169924	0.0028	7.6824e-05	0.17797
Glyc3P -> PA	0.00019803	1.0494e-05	0.00126045	0.00010397	4.1927e-06	0.000692399	0.0036	9.7691e-05	0.218473	0.0036	9.7777e-05	0.228818
Glyc3P + Ser -> PS	0.00056108	2.9734e-05	0.00357123	0.00029457	1.1879e-05	0.00196172	0.0022	5.9312e-05	0.133511	0.0022	5.9364e-05	0.139833
Glyc3P + Ser -> PE + CO2	0.0015	8.0456e-05	0.00954739	0.00079708	3.2144e-05	0.00530824	0.0144	0.00039425	0.873892	0.0144	0.0003946	0.915274
Glyc3P + Ser + C1 + C1 + C1 -> PC + CO2	0.002	0.00010844	0.0127299	0.0011	4.3325e-05	0.00732557	0.0211	0.00057917	1.2805	0.0211	0.00057968	1.34113
Glyc3P + G6P -> PI	0.0018	9.6197e-05	0.0114569	0.00095303	3.8433e-05	0.00634681	0.0046	0.0001256	0.27916	0.0046	0.00012571	0.292379
Glyc3P -> TAG	0.0022	0.00011544	0.0140028	0.0011	4.612e-05	0.00732557	0.0193	0.00053032	1.17126	0.0193	0.00053079	1.22672
AcCoA.c + AcCoA.c -> AcAcCoA	0.0044	0.00023087	0.0280057	0.0023	9.2239e-05	0.0153171	0.0816	0.0022	4.95206	0.0817	0.0022	5.19291
AcAcCoA + AcCoA.c -> HMGCoA	0.0044	0.00023087	0.0280057	0.0023	9.2239e-05	0.0153171	0.0816	0.0022	4.95206	0.0817	0.0022	5.19291
HMGCoA -> MVL	0.0044	0.00023087	0.0280057	0.0023	9.2239e-05	0.0153171	0.0816	0.0022	4.95206	0.0817	0.0022	5.19291
MVL -> IPPP + CO2	0.0044	0.00023087	0.0280057	0.0023	9.2239e-05	0.0153171	0.0816	0.0022	4.95206	0.0817	0.0022	5.19291
IPPP -> DMAPP	0.0015	7.6958e-05	0.00954739	0.00076242	3.0746e-05	0.00507742	0.0272	0.00074664	1.65069	0.0272	0.00074729	1.72885
DMAPP + IPPP + IPPP + DMAPP + IPPP + IPPP -> CO2 + CO2 + CO2 + zymosterol	0.00072611	3.8479e-05	0.00462164	0.00038121	1.5373e-05	0.00253871	0.0136	0.00037332	0.825343	0.0136	0.00037365	0.864425
zymosterol + C1 -> ergosterol	0.00023103	1.2243e-05	0.00147049	0.00012129	4.8915e-06	0.000807744	0.0126	0.00034541	0.764656	0.0126	0.00034571	0.800864
G6P + G6P -> Trehalose	0.0076	0.00040228	0.0483734	0.004	0.00016072	0.0266384	0.0019	5.2334e-05	0.115305	0.0019	5.238e-05	0.120765
G6P -> Glycogen	0.1713	0.0091	1.09031	0.0899	0.0036	0.598699	0.1443	0.004	8.75713	0.1444	0.004	9.17816
G6P -> Glucan	0.3746	0.0199	2.3843	0.1967	0.0079	1.30994	0.1251	0.0034	7.59194	0.1252	0.0034	7.9578
F6P -> Mannan	0.2667	0.0141	1.69753	0.14	0.0056	0.932345	0.0313	0.00085828	1.8995	0.0313	0.00085904	1.98945
C1 -> CO2	1e-07	0.2042	6.36493e-07	1e-07	0.1144	6.65961e-07	1e-07	0.0538	6.0687e-06	1e-07	0.0435	6.35607e-06
CO2.ext -> CO2	9.0754	32.8729	57.7643	7.2126	0.8091	48.0331	2.3065	0.5463	139.975	1.6542	0.3578	105.142
CO2 -> CO2.out	35.4253	45.3403	225.479	31.8611	1.0587	212.182	6.6755	1.0081	405.116	5.5684	0.811	353.931

## Sheet: Suppl. s5. Intracellular Met.
Intracellular Metabolites	Sample Name	arg	orn	his	asn	ser	citr	gln	Lcystin	thr	ala	cytd	ura	met	uri	gua	hxan	tyr	xan	ins	gsn	thym	ade	gam6p	adn	phe	glu	skm	glx	glyclt	trp	X5oxpro	lac	urate	gthrd	nad	pyr	f6p	g6p	r5p	s7p	glyc3p	g1p	cmp	ru5p	f1p	xu5p	dcmp	ump
Unit: umol/g	ScNpGr_1	14.711	834.492	7.10235	2.04522	15.8177	6.50918	39.8753	N/A	7.17942	N/A	N/A	0.0770544	N/A	0.204477	N/A	0.000479916	1.53644	0.0791871	0.278281	0.00636342	0.00453269	0.0180081	N/A	0.487861	0.754592	Saturated	0.0561603	5.25888	1.33732	0.197689	1.14789	Saturated	N/A	4.72614	0.65245	28.1065	N/A	1.40533	0.214497	0.451923	1.05769	1.40533	N/A	1.11686	N/A	N/A	N/A	0.0272929
	ScNpGr_2	13.9652	533.917	5.5724	2.49459	9.87116	9.06807	15.8314	N/A	5.99344	N/A	N/A	0.0415587	N/A	0.216171	0.224663	N/A	1.01669	0.0273902	0.27496	0.00582227	N/A	0.0155777	N/A	0.482373	0.637431	Saturated	0.0563048	5.89286	1.27452	0.171537	0.402411	Saturated	N/A	10.8369	1.95253	14.3601	N/A	3.28125	0.311756	0.678571	1.16815	3.28125	N/A	1.1756	N/A	N/A	N/A	0.0491071
	ScNpGr_3	25.3302	740.945	17.4676	4.53888	25.2468	11.5762	49.982	N/A	10.766	N/A	N/A	0.0650265	N/A	0.214321	0.180731	0.00102788	2.45017	0.141326	0.296182	0.00624589	0.00529107	0.0176278	N/A	0.499655	1.14875	Saturated	0.0582067	8	1.88857	0.378855	1.15596	Saturated	N/A	9.86131	1.36757	20.2308	N/A	3.59231	0.235385	0.691538	1.33846	3.59231	N/A	1.64615	N/A	N/A	N/A	0.0462308
	ScNpGr_Average	18.0021	703.118	10.0474	3.02623	16.9786	9.05117	35.2296	N/A	7.97963	N/A	N/A	0.0612132	N/A	0.211656	0.202697	0.000753896	1.66776	0.0826345	0.283141	0.00614386	0.00491188	0.0170712	N/A	0.489963	0.846926	Saturated	0.0568906	6.38391	1.50014	0.24936	0.902089	Saturated	N/A	8.4748	1.32418	20.8991	N/A	2.75963	0.253879	0.607344	1.1881	2.75963	N/A	1.31287	N/A	N/A	N/A	0.0408769
	ScNpGr_Std-Dev	4.70414	90.0128	4.90555	0.866018	6.28304	1.18637	13.9848	N/A	1.95751	N/A	N/A	0.0102825	N/A	0.00185286	0.0179349	0.00013699	0.586036	0.0465213	0.00873925	0.000180517	0.000189595	0.000865592	N/A	0.00707295	0.209878	Saturated	0.000795284	0.900181	0.253605	0.085509	0.313044	Saturated	N/A	0.969192	0.286529	2.93768	N/A	0.343544	0.0325309	0.0370137	0.076019	0.343544	N/A	0.197582	N/A	N/A	N/A	0.00341033
	ScNpGr_Neg.Control	0.346823	394.747	2.93357	N/A	11.5383	0.308985	N/A	N/A	1.91381	N/A	N/A	0.0460727	N/A	0.185013	0.0968712	0.000655804	0.922891	0.11174	0.26121	0.00551454	0.00460269	0.0306317	N/A	0.45901	0.430771	Saturated	0.0553924	4.5045	1.65062	0.168838	0.337225	Saturated	N/A	N/A	N/A	11.4114	N/A	0.122372	0.0206456	0.0427928	#VALUE!	0.122372	N/A	N/A	N/A	N/A	N/A	N/A
	ScPrGr_1	11.5535	1042.03	8.26941	5.54349	6.79961	2.9263	50.478	N/A	10.8915	N/A	N/A	0.0477177	N/A	0.237572	N/A	N/A	1.32998	0.023149	0.323315	0.0061507	0.0057495	0.0164516	N/A	0.520068	0.577533	Saturated	0.0644731	8.17749	2.20329	0.237987	0.457645	Saturated	N/A	14.0676	2.52522	28.9461	N/A	4.86936	0.254861	0.551917	1.52748	4.86936	N/A	1.13928	N/A	N/A	N/A	0.0497063
	ScPrGr_2	8.5846	1018.49	5.44282	2.91179	4.72088	1.92645	57.4909	N/A	5.61371	N/A	N/A	0.0610934	N/A	0.235731	0.157388	N/A	0.989207	0.0298751	0.339677	0.00634241	0.00554203	0.0157316	N/A	0.558847	0.480452	Saturated	0.0692451	9.69203	2.40669	0.234657	0.357114	Saturated	N/A	10.1576	3.50436	26.5399	N/A	3.58696	0.133152	0.432065	1.41304	3.58696	N/A	0.786232	N/A	N/A	N/A	0.0542572
	ScPrGr_3	3.66828	613.441	4.56253	4.77268	12.9407	2.39879	52.6453	N/A	10.6479	N/A	N/A	0.113669	N/A	0.238906	0.116763	0.000134307	1.87538	0.0531577	0.329043	0.00656547	0.00648	0.0176283	N/A	0.545518	0.757159	Saturated	0.0697353	14.1095	3.34376	0.360805	0.592935	Saturated	N/A	12.7058	4.00617	22.0353	N/A	4.68576	0.257804	0.510382	1.21934	4.68576	N/A	1.11483	N/A	N/A	N/A	0.110612
	ScPrGr_Average	7.93546	891.323	6.09159	4.40932	8.15373	2.41718	53.538	N/A	9.05103	N/A	N/A	0.07416	N/A	0.237403	0.137075	0.000134307	1.39819	0.035394	0.330678	0.00635286	0.00592385	0.0166038	N/A	0.541478	0.605048	Saturated	0.0678178	10.6597	2.65124	0.277816	0.469231	Saturated	N/A	12.3103	3.34525	25.8404	N/A	4.38069	0.215272	0.498121	1.38662	4.38069	N/A	1.01345	N/A	N/A	N/A	0.0715251
	ScPrGr_Std-Dev	2.18073	169.135	0.626615	0.805367	3.37087	0.227123	2.1056	N/A	2.10048	N/A	N/A	0.0223505	N/A	0.0012969	0.0165851	0	0.362135	0.00993359	0.00467563	0.000102775	0.000385122	0.000775161	N/A	0.00742122	0.113151	Saturated	0.000813359	1.89596	0.396862	0.0523486	0.0963123	Saturated	N/A	1.11974	0.281652	1.97933	N/A	0.463135	0.0517372	0.0343951	0.0857649	0.463135	N/A	0.137388	N/A	N/A	N/A	0.0235744
	ScPrGr_Neg.Control	0.403217	458.933	3.41057	N/A	13.4144	0.359227	N/A	N/A	2.225	N/A	N/A	0.0535641	N/A	0.215097	0.112623	0.000762439	1.07295	0.129909	0.303683	0.00641121	0.00535109	0.0356124	N/A	0.533646	0.500815	Saturated	0.0643993	5.23694	1.91901	0.196291	0.392058	Saturated	N/A	N/A	N/A	13.2669	N/A	0.14227	0.0240027	0.049751	#VALUE!	0.14227	N/A	N/A	N/A	N/A	N/A	N/A
	ScNpNi_1	0.428023	62.4554	N/A	N/A	N/A	0.118698	N/A	0.308829	1.02607	N/A	0.0878566	1.60089	N/A	1.45758	0.815669	0.00826954	0.383912	0.706673	2.29233	0.0353809	0.0104258	0.0517346	N/A	0.637979	0.14177	3.61311	0.081591	2.86607	1.30197	0.034506	0.0206427	N/A	N/A	2.85908	1.0977	20.094	N/A	1.44789	0.0661512	0.384678	0.449806	0.107663	0.013428	0.266147	0.0462491	N/A	0.0358345	0.0307976
	ScNpNi_2	0.535846	63.4375	N/A	N/A	0.684355	0.402423	N/A	0.318138	1.26473	N/A	0.0578595	1.65763	N/A	1.93406	0.691198	0.00979216	0.322398	0.632851	2.82384	0.032159	0.00658968	0.030928	N/A	0.666096	0.184233	4.46535	0.0823293	1.60268	1.04115	0.0681018	0.0577254	N/A	N/A	4.5194	1.99269	20.1229	0.0579706	1.87216	0.0510844	0.543789	N/A	0.113033	0.0136603	0.422002	N/A	N/A	N/A	0.0353337
	ScNpNi_3	0.39383	57.7679	N/A	N/A	0.0371692	0.165807	N/A	0.314497	1.00453	N/A	0.0748985	1.687	N/A	1.70405	0.997282	0.00839609	0.271712	0.548897	0.996758	0.0315319	0.00974164	0.0602242	N/A	0.674456	0.127262	3.33327	0.0794892	1.83036	0.995527	0.0455234	0.0242579	N/A	N/A	2.97386	1.13497	18.9717	N/A	1.96962	0.0562235	0.534502	0.377577	0.112103	0.00526089	0.292223	0.0361768	N/A	0.0222861	0.0180592
	ScNpNi_Average	0.452567	61.2202	N/A	N/A	0.360762	0.228976	N/A	0.313821	1.09844	N/A	0.0735382	1.64851	N/A	1.69856	0.834716	0.00881926	0.326007	0.629473	2.03764	0.0330239	0.00891903	0.0476289	N/A	0.65951	0.151088	3.80391	0.0811365	2.0997	1.11289	0.0493771	0.0342087	N/A	N/A	3.45078	1.40845	19.7296	0.0579706	1.76322	0.0578197	0.487656	0.413692	0.110933	0.0107831	0.326791	0.0412129	N/A	0.0290603	0.0280635
	ScNpNi_Std-Dev	0.0582658	2.33286	N/A	N/A	0.264213	0.100034	N/A	0.00189564	0.107585	N/A	0.0077316	0.016425	N/A	0.109744	0.125039	0.000584487	0.0247881	0.038805	0.748317	0.000611682	0.00133489	0.0119992	N/A	0.00611594	0.0233619	0.464352	0.00116443	0.203147	0.0483046	0.00986151	0.0140322	N/A	N/A	0.646194	0.357742	0.477771	0	0.0843052	0.00287368	0.0245665	0.0180574	0.000859311	0.00348527	0.0548767	0.00251806	N/A	0.00338709	0.00708168
	ScNpNi_Neg.Control	0.199259	81.1161	N/A	N/A	0.613129	0.0780548	N/A	0.312843	0.505529	N/A	N/A	0.858428	N/A	0.317473	0.366566	0.000103356	0.214962	0.622346	0.531403	0.0171647	0.0066651	0.0394872	N/A	0.531441	0.0969195	0.136138	0.0782093	0.665179	0.951402	0.0443382	0.188557	N/A	N/A	N/A	N/A	21.4798	N/A	N/A	0.0523742	0.00776328	N/A	0.0869201	N/A	N/A	N/A	N/A	N/A	N/A
	ScPrNi_1	5.52788	220.516	6.22649	0.524678	0.84827	0.413752	1.4159	0.287847	2.00877	N/A	0.0533149	0.370008	N/A	0.398851	0.190829	N/A	1.85004	0.164117	0.286331	0.010608	0.0083121	0.0211546	N/A	0.55717	N/A	14.5443	0.0615417	0.75	1.09798	0.146324	N/A	N/A	N/A	6.62179	1.52162	14.9225	0.253821	3.52882	0.131533	0.437426	0.569601	1.65006	0.0257074	0.667039	N/A	N/A	N/A	0.0591436
	ScPrNi_2	4.65272	288.153	4.25914	0.352186	1.97581	0.575895	1.36265	N/A	1.71471	N/A	0.0334044	0.271307	N/A	0.446948	0.104193	N/A	1.33361	0.239429	0.286898	0.0111713	0.00690282	0.0149367	N/A	0.566808	0.269023	Saturated	0.0607256	2.75723	1.17361	0.131583	N/A	Saturated	N/A	6.7371	1.84566	28.4566	0.234727	3.94695	0.107717	0.5209	0.461415	3.94695	N/A	0.426045	N/A	N/A	N/A	0.0709807
	ScPrNi_3	5.72011	267.736	3.71118	0.0358581	0.635633	0.48518	1.20962	N/A	1.81124	N/A	0.0294703	0.273608	N/A	0.474838	0.114783	N/A	1.33607	0.234729	0.288568	0.0112599	0.006624	0.0205693	N/A	0.620263	0.258928	Saturated	0.0604653	2.81847	1.33218	0.110134	N/A	Saturated	N/A	8.08599	1.84265	25.4777	0.867834	3.78185	0.128185	0.447452	0.551752	3.78185	N/A	0.624204	N/A	N/A	N/A	0.0883758
	ScPrNi_Average	5.30024	258.802	4.73227	0.304241	1.15324	0.491609	1.32939	0.287847	1.84491	N/A	0.0387299	0.304974	N/A	0.440212	0.136602	N/A	1.50657	0.212758	0.287266	0.0110131	0.00727964	0.0188869	N/A	0.581414	N/A	14.5443	0.0609109	2.10857	1.20126	0.129347	N/A	N/A	N/A	7.1483	1.73665	22.9523	0.452127	3.75254	0.122478	0.468593	0.527589	3.12628	0.0257074	0.572429	N/A	N/A	N/A	0.0728334
	ScPrNi_Std-Dev	0.439053	12.2846	0.417231	0.139201	0.551825	0.0413315	0.0657174	0	0.0551798	N/A	0.0037944	0.0153573	N/A	0.0149892	0.0134929	N/A	0.0809623	0.0116243	0.000716255	0.000102107	0.000268659	0.00236082	N/A	0.0225584	Div Error	0	0.000182758	0.321192	0.0691643	0.00962757	N/A	Saturated	N/A	0.564491	0.0506965	2.24967	0.262658	0.0855775	0.00862415	0.0308718	0.0381861	0.354417	0	0.0839152	N/A	N/A	N/A	0.0078002
	ScPrNi_Neg.Control	0.118067	370.551	N/A	N/A	N/A	0.0593177	N/A	N/A	0.140938	N/A	0.0269988	0.224488	N/A	0.263945	N/A	N/A	0.0637026	0.217838	0.272214	0.00742099	0.00811901	0.00718033	N/A	0.494169	0.0486271	Saturated	0.0597092	3.23936	1.21484	0.0398172	N/A	Saturated	N/A	N/A	N/A	24.5745	0.170745	2.87234	0.07125	0.109309	0.332713	2.87234	N/A	0.12367	N/A	N/A	N/A	0.0240957
	YlNpGr_1	3.91053	854.3	4.56727	4.87387	7.83592	0.541029	42.7088	N/A	6.26591	N/A	N/A	0.0826622	N/A	0.220719	0.0985843	0.000741409	0.451989	0.230142	0.654268	0.00853667	0.149176	0.0566421	N/A	0.540815	0.228005	Saturated	N/A	10.151	2.53268	0.0955976	0.226895	Saturated	N/A	8.30939	1.3672	26.1745	N/A	3.80872	0.588926	1.19128	0.319631	3.80872	N/A	1.12416	N/A	N/A	N/A	0.0675336
	YlNpGr_2	5.21524	1373.26	5.94104	3.36099	18.6275	0.637348	62.4975	N/A	7.93814	N/A	N/A	0.108008	N/A	0.244385	0.103672	0.000854407	0.600506	0.232503	0.796263	0.00956396	0.128148	0.05968	N/A	0.607447	0.245073	Saturated	N/A	11.7438	2.67425	0.0950784	0.481542	Saturated	N/A	7.65605	1.76077	31.8505	N/A	3.79004	0.510676	1.28114	0.265125	3.79004	N/A	1.01423	N/A	N/A	N/A	0.0687722
	YlNpGr_3	7.35861	1503.22	10.4893	12.4311	22.4583	1.37818	78.5621	N/A	8.93245	N/A	N/A	0.101169	N/A	0.249135	0.19957	0.000990201	1.1855	0.179701	0.898675	0.00911597	0.0904653	0.0474887	N/A	0.576668	0.432267	Saturated	N/A	7.85846	2.26737	0.240609	0.817302	Saturated	N/A	9.7216	1.6773	25	N/A	3.97059	0.685662	1.81066	0.370404	3.97059	N/A	1.33272	N/A	N/A	N/A	0.0773897
	YlNpGr_Average	5.49479	1243.59	6.99919	6.88864	16.3072	0.852187	61.2561	N/A	7.71216	N/A	N/A	0.0972799	N/A	0.23808	0.133942	0.000862005	0.745998	0.214115	0.783068	0.0090722	0.122596	0.0546036	N/A	0.574977	0.301782	Saturated	N/A	9.91774	2.49143	0.143762	0.508579	Saturated	N/A	8.56235	1.60175	27.675	N/A	3.85645	0.595088	1.42769	0.318387	3.85645	N/A	1.15704	N/A	N/A	N/A	0.0712318
	YlNpGr_Std-Dev	0.95137	105.992	1.94327	3.73317	2.53629	0.31121	7.88184	N/A	0.530074	N/A	N/A	0.00443467	N/A	0.0045282	0.0400273	6.23004e-05	0.248674	0.0218847	0.0516691	0.00022222	0.0166105	0.00500021	N/A	0.014924	0.0783748	Saturated	N/A	1.58713	0.166392	0.0604873	0.152306	Saturated	N/A	0.845362	0.0649452	2.81899	N/A	0.0745637	0.0714523	0.223243	0.0429813	0.0745637	N/A	0.130252	N/A	N/A	N/A	0.00362445
	YlNpGr_Neg.Control	0.447114	819.472	1.95424	N/A	4.44267	0.181255	N/A	N/A	1.43281	N/A	N/A	0.0700977	N/A	0.217802	0.0972854	0.00118344	0.624858	0.257165	0.321772	0.00633423	0.153168	0.0579135	N/A	0.532028	0.27437	Saturated	N/A	11.7215	3.03507	0.120316	0.241673	Saturated	N/A	N/A	N/A	35.517	N/A	0.473267	0.0960635	0.146298	#VALUE!	0.473267	N/A	0.0623972	N/A	N/A	N/A	N/A
	YlPrGr_1	2.738	596.923	5.20862	2.8446	8.63477	0.619232	36.0652	N/A	6.21937	N/A	N/A	0.0913945	N/A	0.153718	0.0717702	0.00060644	0.272259	0.13087	0.450928	0.00624233	0.116907	0.0505024	N/A	0.366121	0.145966	Saturated	0.0425795	9.22897	3.02799	0.0677901	0.311555	Saturated	N/A	9.09051	2.34174	17.0561	N/A	3.14836	0.495327	1.88084	0.619159	3.14836	N/A	1.6472	N/A	N/A	N/A	0.054264
	YlPrGr_2	6.82251	978.936	6.38527	4.1496	11.0949	0.613477	52.1723	N/A	6.21004	N/A	N/A	0.0628492	N/A	0.159412	0.0589403	0.000345226	0.438388	0.0889763	0.470982	0.00618402	0.050071	0.0403379	N/A	0.39348	0.193452	Saturated	0.0469108	5.12723	2.17521	0.114896	0.245079	Saturated	N/A	8.31743	2.43053	11.2595	N/A	3.40331	0.576972	2.09924	0.776081	3.40331	N/A	1.36132	N/A	N/A	N/A	0.0763359
	YlPrGr_3	2.95908	662.84	2.77247	1.1108	7.86416	0.432533	31.4918	N/A	4.49074	N/A	N/A	0.0619862	N/A	0.141182	0.0471334	0.000316599	0.202861	0.0928883	0.379053	0.00589301	0.0647626	0.0374967	N/A	0.362904	0.122429	Saturated	N/A	6.68605	2.16314	0.0327978	0.178416	Saturated	N/A	6.01432	1.79031	9.30233	N/A	2.50581	0.405814	1.47674	0.522674	2.50581	N/A	1.06395	N/A	N/A	N/A	0.0568023
	YlPrGr_Average	4.1732	746.233	4.78878	2.70167	9.19796	0.555081	39.9098	N/A	5.64005	N/A	N/A	0.0720766	N/A	0.151437	0.0592813	0.000422755	0.304502	0.104245	0.433654	0.00610645	0.0772467	0.042779	N/A	0.374168	0.153949	Saturated	0.0447451	7.01408	2.45545	0.0718279	0.245017	Saturated	N/A	7.80742	2.18753	12.5393	N/A	3.01916	0.492704	1.81894	0.639305	3.01916	N/A	1.35749	N/A	N/A	N/A	0.0624674
	YlPrGr_Std-Dev	1.61311	133.758	1.47824	1.24104	1.32563	0.0754021	8.49128	N/A	0.715058	N/A	N/A	0.00456688	N/A	0.00746159	0.00564792	4.48446e-05	0.0964533	0.00647563	0.0377501	0.000123047	0.0111066	0.00215856	N/A	0.012626	0.0290559	Saturated	0.00108282	0.823121	0.13504	0.0335299	0.0314105	Saturated	N/A	0.987679	0.263886	1.33111	N/A	0.367664	0.0698777	0.25455	0.103562	0.367664	N/A	0.139287	N/A	N/A	N/A	0.0082056
	YlPrGr_Neg.Control	0.336351	693.776	1.1152	N/A	3.9769	0.105479	N/A	N/A	0.49487	N/A	N/A	0.0356256	N/A	0.145611	0.221973	0.000342731	0.389893	0.0689737	0.212342	0.00401106	0.0314696	0.0177411	N/A	N/A	0.175575	Saturated	N/A	3.51319	1.73903	0.0888563	N/A	Saturated	N/A	N/A	N/A	8.33333	N/A	0.438249	0.033753	0.149281	#VALUE!	0.438249	N/A	0.0409472	N/A	N/A	N/A	N/A
	YlNpNi_1	0.98473	1424.38	4.99584	N/A	21.6762	0.678167	4.65161	N/A	5.59351	N/A	N/A	0.076897	N/A	0.529511	N/A	0.00208181	1.47423	0.123285	1.0796	0.0187098	0.691685	0.144769	N/A	1.36769	0.577425	Saturated	0.177027	51.2124	10.3826	0.291474	1.60983	Saturated	N/A	9.79967	0.587136	359.532	0.284281	6.12458	3.05184	2.38294	0.689799	6.12458	N/A	3.76254	N/A	N/A	N/A	0.109532
	YlNpNi_2	0.387004	685.691	0.829651	N/A	5.94504	0.168857	1.37182	N/A	2.61872	N/A	N/A	0.041004	N/A	0.482103	N/A	0.00101078	1.002	0.0753591	0.846254	0.0134187	0.459758	0.120482	N/A	1.20867	0.347773	Saturated	0.164545	33.1062	9.31237	0.159537	0.177237	Saturated	N/A	8.43564	0.631589	133.19	0.171655	4.24832	1.46969	2.04761	0.359767	4.24832	N/A	2.29639	N/A	N/A	N/A	0.0817131
	YlNpNi_3	0.914592	1224.66	1.4568	N/A	15.703	0.234402	1.77489	N/A	4.09322	N/A	N/A	0.0393834	N/A	0.575286	N/A	0.00123964	1.05313	0.107763	0.956772	0.0167844	0.598515	0.115265	N/A	1.52095	0.435719	Saturated	0.214817	27.9018	12.5045	0.166465	1.2862	Saturated	N/A	10.1945	0.418799	199.437	N/A	4.68265	0.982628	1.93614	0.567741	4.68265	N/A	1.75903	N/A	N/A	N/A	0.0689053
	YlNpNi_Average	0.762109	1111.58	2.42743	N/A	14.4414	0.360475	2.59944	N/A	4.10182	N/A	N/A	0.0524281	N/A	0.528967	N/A	0.00144408	1.17645	0.102136	0.960874	0.0163043	0.583319	0.126839	N/A	1.36577	0.453639	Saturated	0.185463	37.4068	10.7332	0.205825	1.02442	Saturated	N/A	9.47662	0.545841	230.72	0.227968	5.01852	1.83472	2.12223	0.539102	5.01852	N/A	2.60598	N/A	N/A	N/A	0.0867167
	YlNpNi_Std-Dev	0.221687	232.056	0.657296	N/A	4.33332	0.0795181	0.510925	N/A	0.697121	N/A	N/A	0.00580519	N/A	0.038042	N/A	0.000176986	0.0732246	0.014137	0.0530921	0.00148641	0.0621395	0.00473259	N/A	0.127487	0.0462642	Saturated	0.0206198	3.88625	1.30581	0.0203847	0.473291	Saturated	N/A	0.72209	0.0874147	40.6601	0.0281565	0.315288	0.349051	0.0764661	0.0920351	0.315288	N/A	0.349912	N/A	N/A	N/A	0.00750055
	YlNpNi_Neg.Control	0.484713	1014.96	N/A	N/A	5.03025	0.193095	N/A	N/A	1.67262	N/A	N/A	0.00769659	N/A	0.499582	0.928356	0.00109872	1.10426	0.0903896	0.716062	N/A	0.410819	0.0578733	N/A	N/A	0.378802	Saturated	0.160687	25.6878	7.92597	0.227944	0.789148	Saturated	N/A	N/A	N/A	144.998	N/A	1.32685	0.288723	0.386379	#VALUE!	1.32685	N/A	0.486158	N/A	N/A	N/A	0.022928
	YlPrNi_1	1.68595	449.874	1.82026	N/A	3.10428	0.0565864	2.95107	N/A	1.59168	N/A	0.0167985	0.00894795	N/A	0.157452	0.068454	0.000663933	0.318595	0.0187077	0.541982	0.00783425	0.106387	0.0347658	N/A	0.401989	0.124296	Saturated	0.0457749	6.54867	1.80665	0.0559508	0.112995	Saturated	N/A	2.99841	0.308399	40.0876	N/A	2.39302	0.667107	0.709949	0.490232	2.39302	N/A	1.07716	N/A	N/A	N/A	0.0325597
	YlPrNi_2	1.48673	476.113	2.38466	N/A	3.30505	0.0503696	3.76619	N/A	1.54081	N/A	N/A	0.00742926	N/A	0.151506	0.0969525	0.000999298	0.278055	0.0221764	0.416981	0.00568428	0.171352	0.0463698	N/A	0.381548	0.130832	Saturated	0.047396	14.3314	2.37531	0.0675267	0.144884	Saturated	N/A	3.10679	0.365181	64.5225	0.0142694	1.9791	0.694858	0.520523	0.493846	1.9791	N/A	1.02367	N/A	N/A	N/A	0.0750695
	YlPrNi_3	1.7197	394.037	3.20136	0.393619	6.03037	0.0770666	4.42864	N/A	2.31347	N/A	N/A	0.0138218	N/A	0.154661	0.06645	0.0011616	0.658732	0.043819	0.473873	0.00660105	0.115655	0.0407744	N/A	0.45772	0.229729	Saturated	0.0461161	6.1172	1.87839	0.114305	0.490203	Saturated	N/A	3.86562	0.473308	85.4564	0.187512	1.66609	0.682422	0.977523	0.500443	1.66609	N/A	1.25418	N/A	N/A	N/A	0.0406379
	YlPrNi_Average	1.63079	440.008	2.46876	0.393619	4.14657	0.0613409	3.7153	N/A	1.81532	N/A	0.0167985	0.0100663	N/A	0.154539	0.0772855	0.00094161	0.41846	0.0282344	0.477612	0.00670653	0.131131	0.0406367	N/A	0.413752	0.161619	Saturated	0.046429	8.99911	2.02012	0.0792607	0.24936	Saturated	N/A	3.32361	0.382296	63.3555	0.100891	2.01274	0.681462	0.735998	0.49484	2.01274	N/A	1.11834	N/A	N/A	N/A	0.0494224
	YlPrNi_Std-Dev	0.0959959	33.588	0.366781	0	1.13941	0.0109565	0.324943	N/A	0.319811	N/A	0	0.00262301	N/A	0.00145954	0.0126254	9.31338e-05	0.157183	0.00911643	0.0277425	0.000459055	0.0234746	0.00267075	N/A	0.0312207	0.0413216	Saturated	0.000544761	3.40283	0.209017	0.0198716	0.144593	Saturated	N/A	0.319135	0.0474549	10.1546	0.0707261	0.156088	0.00610123	0.18667	0.00290401	0.156088	N/A	0.0946027	N/A	N/A	N/A	0.0146077
	YlPrNi_Neg.Control	0.142871	223.176	1.4136	N/A	9.59292	0.196025	N/A	N/A	1.91896	N/A	N/A	0.0113421	N/A	0.148875	N/A	0.000847976	0.828368	0.0633939	0.211906	N/A	0.0757914	0.0158137	N/A	N/A	0.301325	Saturated	N/A	4.90731	1.44316	0.239693	0.788684	Saturated	N/A	N/A	N/A	70.1924	N/A	0.227202	0.0536295	0.0862012	0.00168708	0.227202	N/A	0.0745025	N/A	N/A	N/A	#VALUE!
[truncated: 60 more columns]
