# Supplementary material for: Multi-Omics Analysis of Fatty Alcohol Production in Engineered Yeasts Saccharomyces cerevisiae and Yarrowia lipolytica
Source: Front Genet. 2019 Aug 30;10:747. doi: 10.3389/fgene.2019.00747 (PMC6730484; doi:10.3389/fgene.2019.00747)
Supplement: Supplementary file 2 [file DataSheet_1.fasta]

>malFAR_codon_optimized_for_Y._lipolytica
ATGGCTACCCAGCAGCAGCAGAACGGTGCATCCGCTTCGGGCGTTCTGGAGCAGCTTAGAGGCAAGCATGTCTTGATTACCGGTACTACAGGATTTCTGGGAAAGGTGGTTCTGGAGAAGCTGATCCGAACCGTGCCTGACATCGGTGGTATTCATCTGCTGATTAGAGGCAACAAGAGACATCCTGCTGCCAGAGAAAGATTCTTGAACGAAATCGCCTCTTCCTCTGTGTTCGAGCGGCTTAGACATGACGACAACGAAGCCTTTGAGACTTTCCTGGAGGAGCGTGTGCACTGCATCACCGGAGAAGTGACCGAGTCGAGATTTGGCCTTACTCCTGAGCGGTTCCGAGCCCTTGCTGGCCAAGTGGATGCCTTCATCAATTCCGCCGCCTCTGTTAACTTCAGAGAGGAGCTGGACAAGGCACTCAAGATCAACACCCTGTGTCTGGAGAACGTGGCTGCTCTGGCCGAACTTAACTCCGCTATGGCAGTGATCCAAGTTTCCACCTGTTACGTGAACGGCAAGAACTCTGGACAGATCACCGAGTCCGTTATCAAGCCCGCTGGCGAATCCATCCCCAGATCCACAGATGGCTACTACGAGATCGAGGAGCTGGTCCACCTTCTGCAAGACAAGATCTCCGACGTGAAGGCTCGATACTCTGGCAAGGTGTTGGAGAAGAAGCTGGTGGACCTGGGCATCCGAGAGGCGAACAACTACGGCTGGTCTGACACCTACACCTTCACCAAATGGCTCGGAGAGCAGCTTCTGATGAAAGCTCTGTCCGGAAGATCCCTGACTATCGTGCGGCCTTCCATCATCGAGTCGGCTCTTGAAGAGCCTTCTCCAGGTTGGATCGAGGGCGTGAAGGTTGCTGACGCCATCATCCTTGCGTACGCCAGAGAGAAGGTTTCGTTGTTCCCCGGCAAGCGATCTGGCATCATCGACGTTATCCCCGTGGATCTGGTGGCCAACTCTATCATTCTCTCTCTTGCTGAAGCCCTTTCTGGATCTGGCCAGCGTAGAATCTACCAATGTTGTTCTGGCGGTTCTAACCCGATTTCTCTGGGCAAGTTCATCGACTACCTTATGGCCGAAGCCAAGACCAACTATGCTGCCTACGACCAGCTCTTCTACCGACGACCCACCAAGCCCTTCGTCGCTGTGAACCGAAAGCTGTTCGATGTTGTCGTGGGAGGAATGCGAGTGCCTCTTTCCATTGCTGGCAAGGCCATGAGATTGGCGGGTCAGAATCGAGAATTGAAGGTTCTCAAGAACCTTGACACTACTCGATCGCTCGCTACTATCTTTGGATTCTACACTGCTCCTGACTACATCTTCCGGAATGACTCTCTGATGGCTCTTGCTTCCCGAATGGGAGAACTCGATCGTGTGCTGTTCCCTGTTGACGCTCGACAGATCGACTGGCAGCTCTACTTGTGTAAGATCCACCTGGGCGGCCTGAACCGATATGCTCTGAAAGAACGAAAGCTGTACAGCCTTAGAGCCGCTGATACCCGAAAGAAGGCTGCTTAA
